# Supplementary material for: Genomic Dissection of Chinese Yangtze River Delta White Goat Based on Whole Genome Sequencing
Source: Animals (Basel). 2025 Mar 28;15(7):979. doi: 10.3390/ani15070979 (PMC11988170; doi:10.3390/ani15070979)
Supplement: Supplementary file 1 [file animals-15-00979-s001.zip]

Archive with 2 entries (2 files):
- Supplementary DATA_S1. 262 Goat WGS data  downloaded from NCBI database.xlsx
- Supplementary DATA_S2. Selection signal gene list in YRD and Others population.xlsx
