# Supplementary material for: Genomic Dissection of Chinese Yangtze River Delta White Goat Based on Whole Genome Sequencing
Source: Animals (Basel). 2025 Mar 28;15(7):979. doi: 10.3390/ani15070979 (PMC11988170; doi:10.3390/ani15070979)
Supplement: Supplementary file 1 [file animals-15-00979-s001.zip › Supplementary DATA_S1. 262 Goat WGS data downloaded from NCBI database.xlsx]

## Sheet: 262 goat WGS data from NCBI
Data sources	Breed information
ERR4133570.sra	Angora_goat
ERR4133551.sra	Angora_goat
ERR4133600.sra	Angora_goat
ERR4133549.sra	Angora_goat
ERR4133597.sra	Angora_goat
ERR4133588.sra	Angora_goat
ERR4133619.sra	Angora_goat
ERR4133346.sra	Angora_goat
ERR4133615.sra	Angora_goat
ERR4133550.sra	Angora_goat
ERR4133606.sra	Angora_goat
ERR4133625.sra	Angora_goat
ERR8446376.sra	Angora_goat
ERR8446378.sra	Angora_goat
ERR8446380.sra	Angora_goat
ERR4133528.sra	Angora_goat
ERR8446379.sra	Angora_goat
ERR8446377.sra	Angora_goat
ERR4133646.sra	Angora_goat
ERR4133643.sra	Angora_goat
ERR4133628.sra	Angora_goat
ERR4133622.sra	Angora_goat
ERR4133618.sra	Angora_goat
ERR4133602.sra	Angora_goat
ERR4133591.sra	Angora_goat
ERR4133341.sra	Angora_goat
ERR4133525.sra	Angora_goat
ERR4133364.sra	Angora_goat
ERR4133515.sra	Boer_goat
ERR4133496.sra	Boer_goat
ERR4133536.sra	Boer_goat
ERR4133527.sra	Boer_goat
ERR4133530.sra	Boer_goat
ERR4133524.sra	Boer_goat
ERR2309135.sra	Boer_goat
ERR2309136.sra	Boer_goat
ERR2309137.sra	Boer_goat
ERR3281517.sra	Boer_goat
ERR3281518.sra	Boer_goat
ERR3281519.sra	Boer_goat
ERR3281520.sra	Boer_goat
ERR2309134.sra	Boer_goat
ERR3281521.sra	Boer_goat
ERR3281522.sra	Boer_goat
ERR3281523.sra	Boer_goat
ERR3281524.sra	Boer_goat
ERR3281525.sra	Boer_goat
ERR3281526.sra	Boer_goat
ERR3284998.sra	Boer_goat
ERR3281580.sra	Boer_goat
ERR3281581.sra	Boer_goat
ERR3281582.sra	Boer_goat
ERR3284996.sra	Boer_goat
ERR3284999.sra	Boer_goat
ERR3281583.sra	Boer_goat
ERR3284997.sra	Boer_goat
ERR3281527.sra	Boer_goat
SRR3144618.sra	Boer_goat
ERR2309118.sra	Boer_goat
ERR2309119.sra	Boer_goat
ERR2309120.sra	Boer_goat
ERR2309121.sra	Boer_goat
ERR2309122.sra	Boer_goat
ERR2309123.sra	Boer_goat
SRR20216620.sra	Guanzhong_goat
SRR20216601.sra	Guanzhong_goat
SRR20216618.sra	Guanzhong_goat
SRR20216617.sra	Guanzhong_goat
SRR20216616.sra	Guanzhong_goat
SRR20216615.sra	Guanzhong_goat
SRR20216614.sra	Guanzhong_goat
SRR20216613.sra	Guanzhong_goat
SRR20216612.sra	Guanzhong_goat
SRR20216611.sra	Guanzhong_goat
SRR20216610.sra	Guanzhong_goat
SRR20216619.sra	Guanzhong_goat
SRR20216609.sra	Guanzhong_goat
SRR20216608.sra	Guanzhong_goat
SRR20216607.sra	Guanzhong_goat
SRR20216606.sra	Guanzhong_goat
SRR20216605.sra	Guanzhong_goat
SRR20216604.sra	Guanzhong_goat
SRR20216603.sra	Guanzhong_goat
SRR20216602.sra	Guanzhong_goat
SRR10083581.sra	Jining_goat
SRR10083582.sra	Jining_goat
SRR10083583.sra	Jining_goat
SRR10083584.sra	Jining_goat
SRR10083585.sra	Jining_goat
SRR10083586.sra	Jining_goat
SRR10083587.sra	Jining_goat
SRR10083588.sra	Jining_goat
SRR10083589.sra	Jining_goat
SRR10083590.sra	Jining_goat
SRR10083591.sra	Jining_goat
SRR10083592.sra	Jining_goat
SRR10083593.sra	Jining_goat
SRR10083594.sra	Jining_goat
SRR10083595.sra	Jining_goat
SRR10083596.sra	Jining_goat
SRR10083597.sra	Jining_goat
SRR10083598.sra	Jining_goat
SRR10083599.sra	Jining_goat
SRR10083600.sra	Jining_goat
SRR10083601.sra	Jining_goat
SRR10083602.sra	Jining_goat
SRR10083603.sra	Jining_goat
SRR10083604.sra	Jining_goat
SRR10083605.sra	Jining_goat
SRR10083606.sra	Jining_goat
SRR10083607.sra	Jining_goat
SRR10083608.sra	Jining_goat
SRR10083609.sra	Jining_goat
SRR10083610.sra	Jining_goat
SRR10083611.sra	Jining_goat
SRR10083612.sra	Jining_goat
SRR10083613.sra	Jining_goat
SRR10083614.sra	Jining_goat
SRR10083615.sra	Jining_goat
SRR10083616.sra	Jining_goat
SRR10083617.sra	Jining_goat
SRR10083618.sra	Jining_goat
SRR10083619.sra	Jining_goat
SRR10083620.sra	Jining_goat
SRR17639280.sra	JN_black_goat
SRR17639281.sra	JN_black_goat
SRR17639282.sra	JN_black_goat
SRR17639283.sra	JN_black_goat
SRR17639284.sra	JN_black_goat
SRR17639285.sra	JN_black_goat
SRR17639286.sra	JN_black_goat
SRR17639287.sra	JN_black_goat
SRR17639288.sra	JN_black_goat
SRR17639289.sra	JN_black_goat
SRR17639290.sra	JN_black_goat
SRR17639291.sra	JN_black_goat
SRR17639292.sra	JN_black_goat
SRR17639293.sra	JN_black_goat
SRR17639294.sra	JN_black_goat
SRR17639295.sra	JN_black_goat
SRR17639296.sra	JN_black_goat
SRR17639297.sra	JN_black_goat
SRR17639298.sra	JN_black_goat
SRR17639299.sra	JN_black_goat
ERR2309124.sra	korea_saanen
ERR2309125.sra	korea_saanen
ERR2309126.sra	korea_saanen
ERR2309127.sra	korea_saanen
ERR2309128.sra	korea_saanen
ERR2309129.sra	korea_saanen
ERR2309130.sra	korea_saanen
ERR2309131.sra	korea_saanen
ERR2309132.sra	korea_saanen
ERR2309133.sra	korea_saanen
SRR27024548.sra	matou_goat
SRR27024549.sra	matou_goat
SRR27024550.sra	matou_goat
SRR27024551.sra	matou_goat
SRR27024552.sra	matou_goat
SRR27024553.sra	matou_goat
SRR27024554.sra	matou_goat
SRR27024555.sra	matou_goat
SRR27024556.sra	matou_goat
SRR27024557.sra	matou_goat
SRR27024558.sra	matou_goat
SRR27024559.sra	matou_goat
SRR27024560.sra	matou_goat
SRR27024561.sra	matou_goat
SRR27024562.sra	matou_goat
SRR27024563.sra	matou_goat
SRR27024564.sra	matou_goat
SRR27024565.sra	matou_goat
SRR27024566.sra	matou_goat
SRR27024567.sra	matou_goat
SRR11696581.sra	Redbone_goat
SRR11696582.sra	Redbone_goat
SRR11696580.sra	Redbone_goat
SRR11696584.sra	Redbone_goat
SRR11696583.sra	Redbone_goat
SRR11696585.sra	Redbone_goat
SRR11696587.sra	Redbone_goat
SRR11696586.sra	Redbone_goat
SRR11696588.sra	Redbone_goat
SRR11696589.sra	Redbone_goat
SRR11696590.sra	Redbone_goat
SRR11696592.sra	Redbone_goat
SRR11696593.sra	Redbone_goat
SRR11696591.sra	Redbone_goat
SRR11696595.sra	Redbone_goat
SRR11696594.sra	Redbone_goat
SRR11696597.sra	Redbone_goat
SRR11696596.sra	Redbone_goat
SRR11696598.sra	Redbone_goat
SRR11696599.sra	Redbone_goat
SRR7700835.sra	Saanen_goat
SRR7700827.sra	Saanen_goat
ERR470101.sra	Saanen_goat
ERR470102.sra	Saanen_goat
ERR4133541.sra	Saanen_goat
ERR4133302.sra	Saanen_goat
ERR4133312.sra	Saanen_goat
ERR4133340.sra	Saanen_goat
ERR4133335.sra	Saanen_goat
ERR4133306.sra	Saanen_goat
ERR405774.sra	Saanen_goat
ERR405776.sra	Saanen_goat
ERR405777.sra	Saanen_goat
ERR405778.sra	Saanen_goat
SRR6246095.sra	Saanen_goat
SRR6246096.sra	Saanen_goat
SRR6246097.sra	Saanen_goat
SRR6246098.sra	Saanen_goat
SRR6246100.sra	Saanen_goat
ERR3281560.sra	Saanen_goat
ERR3281561.sra	Saanen_goat
ERR3281562.sra	Saanen_goat
ERR3281563.sra	Saanen_goat
ERR3284992.sra	Saanen_goat
ERR3281564.sra	Saanen_goat
ERR3284993.sra	Saanen_goat
ERR3281565.sra	Saanen_goat
ERR405775.sra	Saanen_goat
SRR11425756.sra	YS_black_goat
SRR11425757.sra	YS_black_goat
SRR11425758.sra	YS_black_goat
SRR11425759.sra	YS_black_goat
SRR11425760.sra	YS_black_goat
SRR11425761.sra	YS_black_goat
SRR11425762.sra	YS_black_goat
SRR11425763.sra	YS_black_goat
SRR11425764.sra	YS_black_goat
SRR11425765.sra	YS_black_goat
SRR11425766.sra	YS_black_goat
SRR11425767.sra	YS_black_goat
SRR11425768.sra	YS_black_goat
SRR11425769.sra	YS_black_goat
SRR11425770.sra	YS_black_goat
SRR11425771.sra	YS_black_goat
SRR11425772.sra	YS_black_goat
SRR11425773.sra	YS_black_goat
SRR11425774.sra	YS_black_goat
SRR11425775.sra	YS_black_goat
SRR11425776.sra	YS_black_goat
SRR11425777.sra	YS_black_goat
SRR11425778.sra	YS_black_goat
SRR11425779.sra	YS_black_goat
SRR11425780.sra	YS_black_goat
SRR11425781.sra	YS_black_goat
SRR11425782.sra	YS_black_goat
SRR11425783.sra	YS_black_goat
SRR11425784.sra	YS_black_goat
SRR11425785.sra	YS_black_goat
SRR11425786.sra	YS_black_goat
SRR11425787.sra	YS_black_goat
SRR11425788.sra	YS_black_goat
SRR11425789.sra	YS_black_goat
SRR11425790.sra	YS_black_goat
SRR11425791.sra	YS_black_goat
SRR11425792.sra	YS_black_goat
SRR11425793.sra	YS_black_goat
SRR11425794.sra	YS_black_goat
SRR11469714.sra	YS_black_goat
