# Supplementary material for: Genomic Dissection of Chinese Yangtze River Delta White Goat Based on Whole Genome Sequencing
Source: Animals (Basel). 2025 Mar 28;15(7):979. doi: 10.3390/ani15070979 (PMC11988170; doi:10.3390/ani15070979)
Supplement: Supplementary file 1 [file animals-15-00979-s001.zip › Supplementary DATA_S2. Selection signal gene list in YRD and Others population.xlsx]

## Sheet: Selection signatures in YRD 
Chrom	Start	End	GeneID	Description	KEGG_A_class	KEGG_B_class	Pathway	GO Component	GO Function	GO Process
1	42887433	42968605	ENSCHIG00000026066	discoidin, CUB and LCCL domain containing 2 [Source:NCBI gene;Acc:102169054]	-	-	-	GO:0110165//cellular anatomical entity;GO:0031226//intrinsic component of plasma membrane;GO:0016021//integral component of membrane;GO:0016020//membrane;GO:0071944//cell periphery;GO:0031224//intrinsic component of membrane;GO:0005887//integral component of plasma membrane;GO:0009986//cell surface;GO:0005886//plasma membrane	-	GO:0045926//negative regulation of growth;GO:0050896//response to stimulus;GO:0048519//negative regulation of biological process;GO:0050789//regulation of biological process;GO:0001558//regulation of cell growth;GO:0009611//response to wounding;GO:0048523//negative regulation of cellular process;GO:0040008//regulation of growth;GO:0006950//response to stress;GO:0065007//biological regulation;GO:0…
1	46465969	46466083	ENSCHIG00000006097	-
1	51206397	51371656	ENSCHIG00000005814	-
1	72788246	72863382	ENSCHIG00000024773	ATPase 13A3 [Source:NCBI gene;Acc:102183728]	-	-	-	GO:0016020//membrane;GO:0110165//cellular anatomical entity;GO:0016021//integral component of membrane;GO:0031224//intrinsic component of membrane	GO:0030554//adenyl nucleotide binding;GO:1901265//nucleoside phosphate binding;GO:0032559//adenyl ribonucleotide binding;GO:0015318//inorganic molecular entity transmembrane transporter activity;GO:0097367//carbohydrate derivative binding;GO:0043168//anion binding;GO:0017076//purine nucleotide binding;GO:0000166//nucleotide binding;GO:0042626//ATPase-coupled transmembrane transporter activity;GO:…	GO:0098655//cation transmembrane transport;GO:0051234//establishment of localization;GO:0055085//transmembrane transport;GO:0006811//ion transport;GO:0006812//cation transport;GO:0051179//localization;GO:0034220//ion transmembrane transport;GO:0009987//cellular process;GO:0006810//transport
1	72871696	72873315	ENSCHIG00000004724	glycoprotein V platelet [Source:NCBI gene;Acc:102170822]	Organismal Systems; Environmental Information Processing	Immune system;Signaling molecules and interaction	ko04611//Platelet activation;ko04640//Hematopoietic cell lineage;ko04512//ECM-receptor interaction	-	GO:0005515//protein binding;GO:0005488//binding	-
1	76911171	77088681	ENSCHIG00000011298	prolyl 3-hydroxylase 2 [Source:NCBI gene;Acc:102189992]	-	-	-	GO:0030312//external encapsulating structure;GO:0043227//membrane-bounded organelle;GO:0031012//extracellular matrix;GO:0005654//nucleoplasm;GO:0005829//cytosol;GO:0012505//endomembrane system;GO:0043226//organelle;GO:0043233//organelle lumen;GO:0062023//collagen-containing extracellular matrix;GO:0005783//endoplasmic reticulum;GO:0005604//basement membrane;GO:0071944//cell periphery;GO:0043231//…	GO:0046914//transition metal ion binding;GO:0046872//metal ion binding;GO:0043167//ion binding;GO:0031418//L-ascorbic acid binding;GO:0031543//peptidyl-proline dioxygenase activity;GO:0016706//2-oxoglutarate-dependent dioxygenase activity;GO:0030246//carbohydrate binding;GO:0031406//carboxylic acid binding;GO:0003824//catalytic activity;GO:0016705//oxidoreductase activity, acting on paired donors…	GO:0009987//cellular process;GO:0018208//peptidyl-proline modification;GO:0065007//biological regulation;GO:0018193//peptidyl-amino acid modification;GO:0019538//protein metabolic process;GO:0006807//nitrogen compound metabolic process;GO:0043170//macromolecule metabolic process;GO:0050794//regulation of cellular process;GO:0044238//primary metabolic process;GO:0050789//regulation of biological p…
1	80807151	80867560	ENSCHIG00000015138	ETS variant transcription factor 5 [Source:NCBI gene;Acc:102178111]	Human Diseases	Cancer: overview;Cancer: specific types	ko05202//Transcriptional misregulation in cancer;ko05215//Prostate cancer	GO:0031974//membrane-enclosed lumen;GO:0110165//cellular anatomical entity;GO:0005654//nucleoplasm;GO:0043229//intracellular organelle;GO:0043226//organelle;GO:0070013//intracellular organelle lumen;GO:0005634//nucleus;GO:0043227//membrane-bounded organelle;GO:0005622//intracellular anatomical structure;GO:0043233//organelle lumen;GO:0043231//intracellular membrane-bounded organelle;GO:0031981//n…	GO:1901363//heterocyclic compound binding;GO:0000981//DNA-binding transcription factor activity, RNA polymerase II-specific;GO:0000977//RNA polymerase II transcription regulatory region sequence-specific DNA binding;GO:0003690//double-stranded DNA binding;GO:0097159//organic cyclic compound binding;GO:0001228//DNA-binding transcription activator activity, RNA polymerase II-specific;GO:0001216//DN…	GO:0033554//cellular response to stress;GO:0006357//regulation of transcription by RNA polymerase II;GO:1902680//positive regulation of RNA biosynthetic process;GO:0065007//biological regulation;GO:0045892//negative regulation of transcription, DNA-templated;GO:1903506//regulation of nucleic acid-templated transcription;GO:0051252//regulation of RNA metabolic process;GO:0070887//cellular response…
1	80925937	80947130	ENSCHIG00000014097	nmrA-like family domain-containing protein 1 [Source:NCBI gene;Acc:102179418]	-	-	-	-	-	-
1	80938183	80938301	ENSCHIG00000004751	-
1	80963387	80982430	ENSCHIG00000018541	-	-	-	-	-	GO:0003723//RNA binding;GO:0005488//binding;GO:0003676//nucleic acid binding;GO:0097159//organic cyclic compound binding;GO:1901363//heterocyclic compound binding	-
1	97036373	97067870	ENSCHIG00000019300	leucine rich repeat containing 31 [Source:NCBI gene;Acc:102190076]	-	-	-	-	GO:0005515//protein binding;GO:0005488//binding	-
1	97065518	97085307	ENSCHIG00000019305	leucine rich repeats and IQ motif containing 4 [Source:NCBI gene;Acc:102181240]	-	-	-	-	GO:0005488//binding;GO:0005515//protein binding	-
1	97085633	97104124	ENSCHIG00000025085	leucine rich repeat containing 34 [Source:NCBI gene;Acc:102190357]	-	-	-	-	GO:0005515//protein binding;GO:0005488//binding	-
1	130954960	130955682	ENSCHIG00000010801	SRY-box transcription factor 14 [Source:NCBI gene;Acc:102189435]	-	-	-	GO:0043227//membrane-bounded organelle;GO:0005622//intracellular anatomical structure;GO:0005634//nucleus;GO:0043231//intracellular membrane-bounded organelle;GO:0032991//protein-containing complex;GO:0043226//organelle;GO:0110165//cellular anatomical entity;GO:0043229//intracellular organelle;GO:0005667//transcription regulator complex	GO:0003676//nucleic acid binding;GO:0005488//binding;GO:0003700//DNA-binding transcription factor activity;GO:0043565//sequence-specific DNA binding;GO:1901363//heterocyclic compound binding;GO:1990837//sequence-specific double-stranded DNA binding;GO:0003677//DNA binding;GO:0000981//DNA-binding transcription factor activity, RNA polymerase II-specific;GO:0003690//double-stranded DNA binding;GO:0…	GO:0030334//regulation of cell migration;GO:0009605//response to external stimulus;GO:0032879//regulation of localization;GO:0003008//system process;GO:0060255//regulation of macromolecule metabolic process;GO:0031323//regulation of cellular metabolic process;GO:0050789//regulation of biological process;GO:0009649//entrainment of circadian clock;GO:0019219//regulation of nucleobase-containing com…
1	148614761	148615462	ENSCHIG00000010835	claudin 14 [Source:HGNC Symbol;Acc:HGNC:2035]	-	-	-	GO:0031224//intrinsic component of membrane;GO:0043296//apical junction complex;GO:0110165//cellular anatomical entity;GO:0016021//integral component of membrane;GO:0030054//cell junction;GO:0005911//cell-cell junction;GO:0071944//cell periphery;GO:0016020//membrane;GO:0070160//tight junction;GO:0070161//anchoring junction;GO:0005923//bicellular tight junction;GO:0005886//plasma membrane	GO:0005198//structural molecule activity	-
1	152473545	152529728	ENSCHIG00000014947	biotinidase [Source:NCBI gene;Acc:102179988]	Organismal Systems; Metabolism	Digestive system;Metabolism of cofactors and vitamins	ko04977//Vitamin digestion and absorption;ko00780//Biotin metabolism	-	GO:0003824//catalytic activity;GO:0016810//hydrolase activity, acting on carbon-nitrogen (but not peptide) bonds;GO:0016811//hydrolase activity, acting on carbon-nitrogen (but not peptide) bonds, in linear amides;GO:0016787//hydrolase activity	GO:0006807//nitrogen compound metabolic process;GO:0008152//metabolic process
1	152552424	152763438	ENSCHIG00000022112	ankyrin repeat domain 28 [Source:NCBI gene;Acc:102180432]	-	-	-	-	GO:0005488//binding;GO:0005515//protein binding	-
1	152763636	152790699	ENSCHIG00000006842	-
1	155266411	155341743	ENSCHIG00000023143	SATB homeobox 1 [Source:NCBI gene;Acc:102183918]	-	-	-	GO:0031974//membrane-enclosed lumen;GO:0043233//organelle lumen;GO:0043227//membrane-bounded organelle;GO:0005654//nucleoplasm;GO:0031981//nuclear lumen;GO:0043226//organelle;GO:0016604//nuclear body;GO:0016605//PML body;GO:0110165//cellular anatomical entity;GO:0005622//intracellular anatomical structure;GO:0070013//intracellular organelle lumen;GO:0043229//intracellular organelle;GO:0005634//nu…	GO:0140110//transcription regulator activity;GO:0005488//binding;GO:1901363//heterocyclic compound binding;GO:0001217//DNA-binding transcription repressor activity;GO:0003676//nucleic acid binding;GO:0003700//DNA-binding transcription factor activity;GO:1990837//sequence-specific double-stranded DNA binding;GO:0097159//organic cyclic compound binding;GO:0000976//transcription cis-regulatory regio…	GO:0010558//negative regulation of macromolecule biosynthetic process;GO:2001141//regulation of RNA biosynthetic process;GO:0051253//negative regulation of RNA metabolic process;GO:0031323//regulation of cellular metabolic process;GO:0051276//chromosome organization;GO:1902679//negative regulation of RNA biosynthetic process;GO:0009890//negative regulation of biosynthetic process;GO:0031326//regu…
2	428017	433974	ENSCHIG00000013208	SUZ RNA binding domain containing 1 [Source:HGNC Symbol;Acc:HGNC:30232]	-	-	-	-	-	-
2	437538	476483	ENSCHIG00000024826	spermatogenesis associated 21 [Source:NCBI gene;Acc:102184295]	-	-	-	-	GO:0005488//binding;GO:0043169//cation binding;GO:0043167//ion binding;GO:0046872//metal ion binding;GO:0005509//calcium ion binding	-
2	486574	499008	ENSCHIG00000024472	NECAP endocytosis associated 2 [Source:NCBI gene;Acc:102178961]	-	-	-	GO:0043231//intracellular membrane-bounded organelle;GO:0030659//cytoplasmic vesicle membrane;GO:0012506//vesicle membrane;GO:0031090//organelle membrane;GO:0005737//cytoplasm;GO:0030135//coated vesicle;GO:0043229//intracellular organelle;GO:0043226//organelle;GO:0043227//membrane-bounded organelle;GO:0030136//clathrin-coated vesicle;GO:0030665//clathrin-coated vesicle membrane;GO:0098588//boundi…	-	GO:0016192//vesicle-mediated transport;GO:0009987//cellular process;GO:0006810//transport;GO:0006897//endocytosis;GO:0051234//establishment of localization;GO:0051179//localization
2	505422	560630	ENSCHIG00000025406	ciliary rootlet coiled-coil, rootletin [Source:NCBI gene;Acc:102183741]	-	-	-	GO:0005622//intracellular anatomical structure;GO:0015630//microtubule cytoskeleton;GO:0005813//centrosome;GO:0005814//centriole;GO:0120025//plasma membrane bounded cell projection;GO:0043232//intracellular non-membrane-bounded organelle;GO:0016020//membrane;GO:0005886//plasma membrane;GO:0035253//ciliary rootlet;GO:0005815//microtubule organizing center;GO:0005737//cytoplasm;GO:0043226//organell…	-	GO:0044087//regulation of cellular component biogenesis;GO:0120035//regulation of plasma membrane bounded cell projection organization;GO:0033043//regulation of organelle organization;GO:0031023//microtubule organizing center organization;GO:0032879//regulation of localization;GO:1902115//regulation of organelle assembly;GO:0022402//cell cycle process;GO:1903827//regulation of cellular protein lo…
2	578704	610903	ENSCHIG00000013325	succinate dehydrogenase complex iron sulfur subunit B [Source:NCBI gene;Acc:102183195]	Human Diseases; Organismal Systems; Metabolism	Neurodegenerative disease;Environmental adaptation;Endocrine and metabolic disease;Energy metabolism;Carbohydrate metabolism	ko05010//Alzheimer disease;ko05016//Huntington disease;ko05012//Parkinson disease;ko04714//Thermogenesis;ko04932//Non-alcoholic fatty liver disease (NAFLD);ko00190//Oxidative phosphorylation;ko00020//Citrate cycle (TCA cycle)	GO:0005743//mitochondrial inner membrane;GO:0031967//organelle envelope;GO:0110165//cellular anatomical entity;GO:0016020//membrane;GO:0031090//organelle membrane;GO:0031975//envelope;GO:0043231//intracellular membrane-bounded organelle;GO:0005740//mitochondrial envelope;GO:0031966//mitochondrial membrane;GO:0005622//intracellular anatomical structure;GO:0043229//intracellular organelle;GO:004322…	GO:0051538//3 iron, 4 sulfur cluster binding;GO:0005488//binding;GO:0051537//2 iron, 2 sulfur cluster binding;GO:0016491//oxidoreductase activity;GO:0046872//metal ion binding;GO:0051536//iron-sulfur cluster binding;GO:0016635//oxidoreductase activity, acting on the CH-CH group of donors, quinone or related compound as acceptor;GO:0043167//ion binding;GO:0051540//metal cluster binding;GO:0000104/…	GO:0022900//electron transport chain;GO:0008152//metabolic process;GO:0009060//aerobic respiration;GO:0015980//energy derivation by oxidation of organic compounds;GO:0009987//cellular process;GO:0044238//primary metabolic process;GO:0006091//generation of precursor metabolites and energy;GO:0044237//cellular metabolic process;GO:0006099//tricarboxylic acid cycle;GO:0045333//cellular respiration
2	628312	686353	ENSCHIG00000017651	peptidyl arginine deiminase 2 [Source:NCBI gene;Acc:102182926]	-	-	-	GO:0043229//intracellular organelle;GO:0005694//chromosome;GO:0000785//chromatin;GO:0043228//non-membrane-bounded organelle;GO:0005737//cytoplasm;GO:0043232//intracellular non-membrane-bounded organelle;GO:0110165//cellular anatomical entity;GO:0005622//intracellular anatomical structure;GO:0035327//transcriptionally active chromatin;GO:0043226//organelle	GO:0042803//protein homodimerization activity;GO:0004668//protein-arginine deiminase activity;GO:0003824//catalytic activity;GO:0043169//cation binding;GO:0005509//calcium ion binding;GO:0016787//hydrolase activity;GO:0016813//hydrolase activity, acting on carbon-nitrogen (but not peptide) bonds, in linear amidines;GO:0005515//protein binding;GO:0043167//ion binding;GO:0046983//protein dimerizati…	GO:0071345//cellular response to cytokine stimulus;GO:0048522//positive regulation of cellular process;GO:0048519//negative regulation of biological process;GO:0051171//regulation of nitrogen compound metabolic process;GO:0007154//cell communication;GO:0033993//response to lipid;GO:0009725//response to hormone;GO:0030520//intracellular estrogen receptor signaling pathway;GO:2000401//regulation of…
2	5702067	5738257	ENSCHIG00000023334	EPH receptor A8 [Source:NCBI gene;Acc:102187547]	Organismal Systems	Development and regeneration	ko04360//Axon guidance	GO:0016021//integral component of membrane;GO:0005887//integral component of plasma membrane;GO:0120025//plasma membrane bounded cell projection;GO:0005886//plasma membrane;GO:0042995//cell projection;GO:0031224//intrinsic component of membrane;GO:0031226//intrinsic component of plasma membrane;GO:0110165//cellular anatomical entity;GO:0043005//neuron projection;GO:0016020//membrane;GO:0071944//c…	GO:0016772//transferase activity, transferring phosphorus-containing groups;GO:0004672//protein kinase activity;GO:0032553//ribonucleotide binding;GO:0004888//transmembrane signaling receptor activity;GO:0097159//organic cyclic compound binding;GO:0032559//adenyl ribonucleotide binding;GO:0016301//kinase activity;GO:1901363//heterocyclic compound binding;GO:0097367//carbohydrate derivative bindin…	GO:0009719//response to endogenous stimulus;GO:0033628//regulation of cell adhesion mediated by integrin;GO:0009725//response to hormone;GO:0043170//macromolecule metabolic process;GO:0048856//anatomical structure development;GO:0009605//response to external stimulus;GO:0042221//response to chemical;GO:0033674//positive regulation of kinase activity;GO:0120036//plasma membrane bounded cell projec…
2	5769815	5774244	ENSCHIG00000024710	complement C1q A chain [Source:NCBI gene;Acc:102187545]	Human Diseases; Organismal Systems	Immune disease;Infectious disease: parasitic;Immune system;Infectious disease: bacterial;Neurodegenerative disease	ko05322//Systemic lupus erythematosus;ko05142//Chagas disease (American trypanosomiasis);ko04610//Complement and coagulation cascades;ko05150//Staphylococcus aureus infection;ko05133//Pertussis;ko05020//Prion diseases	GO:0030054//cell junction;GO:0098794//postsynapse;GO:0005576//extracellular region;GO:0045202//synapse;GO:0110165//cellular anatomical entity	GO:0005488//binding;GO:0005515//protein binding	GO:0098883//synapse pruning;GO:0050778//positive regulation of immune response;GO:0048143//astrocyte activation;GO:0001774//microglial cell activation;GO:0016064//immunoglobulin mediated immune response;GO:0045321//leukocyte activation;GO:0014002//astrocyte development;GO:0009987//cellular process;GO:0006958//complement activation, classical pathway;GO:0071840//cellular component organization or …
2	5776976	5781806	ENSCHIG00000011222	complement C1q C chain [Source:NCBI gene;Acc:102187279]	Human Diseases; Organismal Systems	Immune disease;Infectious disease: parasitic;Immune system;Infectious disease: bacterial;Neurodegenerative disease	ko05322//Systemic lupus erythematosus;ko05142//Chagas disease (American trypanosomiasis);ko04610//Complement and coagulation cascades;ko05150//Staphylococcus aureus infection;ko05133//Pertussis;ko05020//Prion diseases	GO:0030054//cell junction;GO:0005576//extracellular region;GO:0045202//synapse;GO:0110165//cellular anatomical entity;GO:0098794//postsynapse	GO:0005488//binding;GO:0005515//protein binding	GO:1902105//regulation of leukocyte differentiation;GO:0050794//regulation of cellular process;GO:1903706//regulation of hemopoiesis;GO:0045638//negative regulation of myeloid cell differentiation;GO:0030853//negative regulation of granulocyte differentiation;GO:0050793//regulation of developmental process;GO:0045650//negative regulation of macrophage differentiation;GO:0002683//negative regulati…
2	5783728	5784837	ENSCHIG00000015804	-	-	-	-	GO:0005576//extracellular region;GO:0110165//cellular anatomical entity	GO:0097159//organic cyclic compound binding;GO:1901363//heterocyclic compound binding;GO:0003723//RNA binding;GO:0005488//binding;GO:0003676//nucleic acid binding	GO:0034641//cellular nitrogen compound metabolic process;GO:0071166//ribonucleoprotein complex localization;GO:0016071//mRNA metabolic process;GO:1901360//organic cyclic compound metabolic process;GO:0044237//cellular metabolic process;GO:0015931//nucleobase-containing compound transport;GO:0071427//mRNA-containing ribonucleoprotein complex export from nucleus;GO:0051641//cellular localization;GO…
2	5794767	5797478	ENSCHIG00000017414	complement C1q B chain [Source:NCBI gene;Acc:102186813]	Human Diseases; Organismal Systems	Immune disease;Infectious disease: parasitic;Immune system;Infectious disease: bacterial;Neurodegenerative disease	ko05322//Systemic lupus erythematosus;ko05142//Chagas disease (American trypanosomiasis);ko04610//Complement and coagulation cascades;ko05150//Staphylococcus aureus infection;ko05133//Pertussis;ko05020//Prion diseases	GO:0098794//postsynapse;GO:0110165//cellular anatomical entity;GO:0030054//cell junction;GO:0045202//synapse	GO:0005515//protein binding;GO:0005488//binding	GO:0065007//biological regulation;GO:0050776//regulation of immune response;GO:0050778//positive regulation of immune response;GO:0050808//synapse organization;GO:0032502//developmental process;GO:0002250//adaptive immune response;GO:0032501//multicellular organismal process;GO:0002455//humoral immune response mediated by circulating immunoglobulin;GO:0006958//complement activation, classical pat…
2	5843738	6058369	ENSCHIG00000022795	EPH receptor B2 [Source:NCBI gene;Acc:102186352]	Organismal Systems	Development and regeneration	ko04360//Axon guidance	GO:0005654//nucleoplasm;GO:0031974//membrane-enclosed lumen;GO:0098590//plasma membrane region;GO:0044297//cell body;GO:0099055//integral component of postsynaptic membrane;GO:0099699//integral component of synaptic membrane;GO:0099240//intrinsic component of synaptic membrane;GO:0030425//dendrite;GO:0099056//integral component of presynaptic membrane;GO:0043025//neuronal cell body;GO:0098978//gl…	GO:0016301//kinase activity;GO:0030554//adenyl nucleotide binding;GO:0032553//ribonucleotide binding;GO:0005003//ephrin receptor activity;GO:0016740//transferase activity;GO:0060089//molecular transducer activity;GO:0017076//purine nucleotide binding;GO:0032555//purine ribonucleotide binding;GO:0043167//ion binding;GO:0004713//protein tyrosine kinase activity;GO:0044877//protein-containing comple…	GO:0048812//neuron projection morphogenesis;GO:0065007//biological regulation;GO:0051241//negative regulation of multicellular organismal process;GO:0016358//dendrite development;GO:0048013//ephrin receptor signaling pathway;GO:0002696//positive regulation of leukocyte activation;GO:1904062//regulation of cation transmembrane transport;GO:0050865//regulation of cell activation;GO:0048523//negativ…
2	5888132	5900945	ENSCHIG00000006188	-
2	7751239	7829509	ENSCHIG00000011710	chloride intracellular channel 4 [Source:NCBI gene;Acc:102183927]	-	-	-	GO:0016363//nuclear matrix;GO:0005739//mitochondrion;GO:0034707//chloride channel complex;GO:0043229//intracellular organelle;GO:0043231//intracellular membrane-bounded organelle;GO:0034399//nuclear periphery;GO:0043228//non-membrane-bounded organelle;GO:0005829//cytosol;GO:0030054//cell junction;GO:0005902//microvillus;GO:0043226//organelle;GO:0031974//membrane-enclosed lumen;GO:0110165//cellula…	GO:0022832//voltage-gated channel activity;GO:0005244//voltage-gated ion channel activity;GO:0015267//channel activity;GO:0022836//gated channel activity;GO:0005215//transporter activity;GO:0022803//passive transmembrane transporter activity;GO:0005254//chloride channel activity;GO:0022857//transmembrane transporter activity;GO:0005253//anion channel activity;GO:0005216//ion channel activity;GO:0…	GO:0048869//cellular developmental process;GO:0006820//anion transport;GO:0043010//camera-type eye development;GO:0051049//regulation of transport;GO:0060429//epithelium development;GO:0001885//endothelial cell development;GO:0019953//sexual reproduction;GO:0006810//transport;GO:0007275//multicellular organism development;GO:0032879//regulation of localization;GO:0071248//cellular response to met…
2	7881891	7949914	ENSCHIG00000024379	RUNX family transcription factor 3 [Source:NCBI gene;Acc:102175448]	Human Diseases; Organismal Systems	Infectious disease: viral;Immune system	ko05169//Epstein-Barr virus infection;ko04658//Th1 and Th2 cell differentiation	GO:0043231//intracellular membrane-bounded organelle;GO:0005654//nucleoplasm;GO:0070013//intracellular organelle lumen;GO:0110165//cellular anatomical entity;GO:0043232//intracellular non-membrane-bounded organelle;GO:0005829//cytosol;GO:0005634//nucleus;GO:0043228//non-membrane-bounded organelle;GO:0031981//nuclear lumen;GO:0043229//intracellular organelle;GO:0005622//intracellular anatomical st…	GO:0005524//ATP binding;GO:0140110//transcription regulator activity;GO:0032559//adenyl ribonucleotide binding;GO:0005488//binding;GO:0097367//carbohydrate derivative binding;GO:0036094//small molecule binding;GO:0097159//organic cyclic compound binding;GO:1990837//sequence-specific double-stranded DNA binding;GO:1901363//heterocyclic compound binding;GO:0003676//nucleic acid binding;GO:0017076//…	GO:0019219//regulation of nucleobase-containing compound metabolic process;GO:0019538//protein metabolic process;GO:0036211//protein modification process;GO:0016310//phosphorylation;GO:1902680//positive regulation of RNA biosynthetic process;GO:0070848//response to growth factor;GO:0051173//positive regulation of nitrogen compound metabolic process;GO:0010468//regulation of gene expression;GO:000…
2	39298626	39372722	ENSCHIG00000018742	phosphoinositide kinase, FYVE-type zinc finger containing [Source:NCBI gene;Acc:102190275]	Cellular Processes; Environmental Information Processing; Metabolism	Cell motility;Transport and catabolism;Signal transduction;Carbohydrate metabolism	ko04810//Regulation of actin cytoskeleton;ko04145//Phagosome;ko04070//Phosphatidylinositol signaling system;ko00562//Inositol phosphate metabolism	GO:0043229//intracellular organelle;GO:0043226//organelle;GO:0005911//cell-cell junction;GO:0048471//perinuclear region of cytoplasm;GO:0070161//anchoring junction;GO:0045121//membrane raft;GO:0110165//cellular anatomical entity;GO:0005622//intracellular anatomical structure;GO:0030139//endocytic vesicle;GO:0097708//intracellular vesicle;GO:0045335//phagocytic vesicle;GO:0005829//cytosol;GO:00319…	GO:0030554//adenyl nucleotide binding;GO:0017076//purine nucleotide binding;GO:0032555//purine ribonucleotide binding;GO:0097367//carbohydrate derivative binding;GO:1901363//heterocyclic compound binding;GO:0016773//phosphotransferase activity, alcohol group as acceptor;GO:1901265//nucleoside phosphate binding;GO:0052810//1-phosphatidylinositol-5-kinase activity;GO:0140096//catalytic activity, ac…	GO:0034613//cellular protein localization;GO:0097529//myeloid leukocyte migration;GO:0075509//endocytosis involved in viral entry into host cell;GO:0007399//nervous system development;GO:1990266//neutrophil migration;GO:0009987//cellular process;GO:0072657//protein localization to membrane;GO:0042221//response to chemical;GO:0019882//antigen processing and presentation;GO:0016192//vesicle-mediate…
2	39391938	39413253	ENSCHIG00000018336	isocitrate dehydrogenase (NADP(+)) 1 [Source:NCBI gene;Acc:102190002]	Cellular Processes; Metabolism	Transport and catabolism;Metabolism of other amino acids;Carbohydrate metabolism	ko04146//Peroxisome;ko00480//Glutathione metabolism;ko00020//Citrate cycle (TCA cycle)	-	GO:0003824//catalytic activity;GO:0051287//NAD binding;GO:0004448//isocitrate dehydrogenase activity;GO:0097159//organic cyclic compound binding;GO:0046872//metal ion binding;GO:0000166//nucleotide binding;GO:0036094//small molecule binding;GO:0016491//oxidoreductase activity;GO:0043169//cation binding;GO:0005488//binding;GO:0000287//magnesium ion binding;GO:0016616//oxidoreductase activity, acti…	GO:0009987//cellular process;GO:0019752//carboxylic acid metabolic process;GO:1902652//secondary alcohol metabolic process;GO:0006066//alcohol metabolic process;GO:0008152//metabolic process;GO:0072350//tricarboxylic acid metabolic process;GO:1901615//organic hydroxy compound metabolic process;GO:0043436//oxoacid metabolic process;GO:0006102//isocitrate metabolic process;GO:0044281//small molecul…
2	40191088	40291563	ENSCHIG00000006362	-
2	41016060	41207314	ENSCHIG00000011689	ADAM metallopeptidase domain 23 [Source:NCBI gene;Acc:102174607]	-	-	-	GO:0099699//integral component of synaptic membrane;GO:0045202//synapse;GO:0099056//integral component of presynaptic membrane;GO:0031226//intrinsic component of plasma membrane;GO:0098590//plasma membrane region;GO:0005887//integral component of plasma membrane;GO:0042734//presynaptic membrane;GO:0097060//synaptic membrane;GO:0098793//presynapse;GO:0030054//cell junction;GO:0099240//intrinsic co…	GO:0004175//endopeptidase activity;GO:0004222//metalloendopeptidase activity;GO:0140096//catalytic activity, acting on a protein;GO:0008233//peptidase activity;GO:0003824//catalytic activity;GO:0016787//hydrolase activity;GO:0008237//metallopeptidase activity	GO:0050896//response to stimulus;GO:1901564//organonitrogen compound metabolic process;GO:1990830//cellular response to leukemia inhibitory factor;GO:0071310//cellular response to organic substance;GO:0071704//organic substance metabolic process;GO:0010033//response to organic substance;GO:0034097//response to cytokine;GO:0008152//metabolic process;GO:0006508//proteolysis;GO:0009987//cellular pro…
2	56596317	56619418	ENSCHIG00000000544	-
2	79614622	80656826	ENSCHIG00000012788	LDL receptor related protein 1B [Source:NCBI gene;Acc:102172303]	-	-	-	GO:0032991//protein-containing complex;GO:0016020//membrane;GO:0043235//receptor complex;GO:0016021//integral component of membrane;GO:0031224//intrinsic component of membrane;GO:0110165//cellular anatomical entity	GO:0005488//binding;GO:0005509//calcium ion binding;GO:0043169//cation binding;GO:0043167//ion binding;GO:0046872//metal ion binding;GO:0005515//protein binding	GO:0006810//transport;GO:0051179//localization;GO:0016192//vesicle-mediated transport;GO:0051234//establishment of localization;GO:0006897//endocytosis;GO:0009987//cellular process
2	115499864	115501664	ENSCHIG00000009994	homeobox D13 [Source:NCBI gene;Acc:100860842]	-	-	-	GO:0005654//nucleoplasm;GO:0043231//intracellular membrane-bounded organelle;GO:0005622//intracellular anatomical structure;GO:0043226//organelle;GO:0043227//membrane-bounded organelle;GO:0043233//organelle lumen;GO:0043229//intracellular organelle;GO:0005634//nucleus;GO:0031981//nuclear lumen;GO:0031974//membrane-enclosed lumen;GO:0070013//intracellular organelle lumen;GO:0110165//cellular anato…	GO:0003700//DNA-binding transcription factor activity;GO:0003690//double-stranded DNA binding;GO:0005488//binding;GO:0003682//chromatin binding;GO:0000981//DNA-binding transcription factor activity, RNA polymerase II-specific;GO:0003676//nucleic acid binding;GO:0003677//DNA binding;GO:0000987//cis-regulatory region sequence-specific DNA binding;GO:0000976//transcription cis-regulatory region bind…	GO:0000003//reproduction;GO:0051239//regulation of multicellular organismal process;GO:0035108//limb morphogenesis;GO:0048856//anatomical structure development;GO:0003002//regionalization;GO:0035107//appendage morphogenesis;GO:0048806//genitalia development;GO:0051171//regulation of nitrogen compound metabolic process;GO:2000112//regulation of cellular macromolecule biosynthetic process;GO:005117…
2	115506769	115507729	ENSCHIG00000014734	homeobox D12 [Source:NCBI gene;Acc:100860841]	-	-	-	GO:0032991//protein-containing complex;GO:0005667//transcription regulator complex	GO:0005488//binding;GO:0043565//sequence-specific DNA binding;GO:0003700//DNA-binding transcription factor activity;GO:0003690//double-stranded DNA binding;GO:0097159//organic cyclic compound binding;GO:0003676//nucleic acid binding;GO:0140110//transcription regulator activity;GO:0000981//DNA-binding transcription factor activity, RNA polymerase II-specific;GO:1990837//sequence-specific double-st…	GO:0007275//multicellular organism development;GO:0019219//regulation of nucleobase-containing compound metabolic process;GO:0048598//embryonic morphogenesis;GO:0006355//regulation of transcription, DNA-templated;GO:0010556//regulation of macromolecule biosynthetic process;GO:0050789//regulation of biological process;GO:1903506//regulation of nucleic acid-templated transcription;GO:2000112//regul…
2	115514229	115516005	ENSCHIG00000026087	homeobox D11 [Source:NCBI gene;Acc:102186810]	-	-	-	GO:0031981//nuclear lumen;GO:0110165//cellular anatomical entity;GO:0031974//membrane-enclosed lumen;GO:0070013//intracellular organelle lumen;GO:0005634//nucleus;GO:0043233//organelle lumen;GO:0005622//intracellular anatomical structure;GO:0005654//nucleoplasm;GO:0043226//organelle;GO:0043227//membrane-bounded organelle;GO:0043229//intracellular organelle;GO:0043231//intracellular membrane-bound…	GO:0000981//DNA-binding transcription factor activity, RNA polymerase II-specific;GO:0003700//DNA-binding transcription factor activity;GO:0097159//organic cyclic compound binding;GO:1990837//sequence-specific double-stranded DNA binding;GO:0043565//sequence-specific DNA binding;GO:1901363//heterocyclic compound binding;GO:0003690//double-stranded DNA binding;GO:0005488//binding;GO:0003676//nucle…	GO:2001141//regulation of RNA biosynthetic process;GO:0019222//regulation of metabolic process;GO:0050794//regulation of cellular process;GO:0050789//regulation of biological process;GO:0006357//regulation of transcription by RNA polymerase II;GO:2000112//regulation of cellular macromolecule biosynthetic process;GO:1903506//regulation of nucleic acid-templated transcription;GO:0031323//regulation…
2	115523553	115526130	ENSCHIG00000011771	homeobox D10 [Source:NCBI gene;Acc:102179053]	Human Diseases	Cancer: overview	ko05205//Proteoglycans in cancer;ko05206//MicroRNAs in cancer	GO:0043226//organelle;GO:0043232//intracellular non-membrane-bounded organelle;GO:0043231//intracellular membrane-bounded organelle;GO:0099080//supramolecular complex;GO:0036464//cytoplasmic ribonucleoprotein granule;GO:0005622//intracellular anatomical structure;GO:0005829//cytosol;GO:0031981//nuclear lumen;GO:0043229//intracellular organelle;GO:0043228//non-membrane-bounded organelle;GO:0005654…	GO:0003677//DNA binding;GO:0043565//sequence-specific DNA binding;GO:0003700//DNA-binding transcription factor activity;GO:0000977//RNA polymerase II transcription regulatory region sequence-specific DNA binding;GO:0003690//double-stranded DNA binding;GO:0000981//DNA-binding transcription factor activity, RNA polymerase II-specific;GO:0140110//transcription regulator activity;GO:0003676//nucleic …	GO:0048706//embryonic skeletal system development;GO:0035108//limb morphogenesis;GO:0007417//central nervous system development;GO:0008344//adult locomotory behavior;GO:0050789//regulation of biological process;GO:0007389//pattern specification process;GO:0048699//generation of neurons;GO:0009891//positive regulation of biosynthetic process;GO:0045935//positive regulation of nucleobase-containing…
2	115529863	115531270	ENSCHIG00000023245	homeobox D9 [Source:NCBI gene;Acc:102186531]	-	-	-	GO:0070013//intracellular organelle lumen;GO:0043227//membrane-bounded organelle;GO:0005730//nucleolus;GO:0005634//nucleus;GO:0043228//non-membrane-bounded organelle;GO:0043231//intracellular membrane-bounded organelle;GO:0110165//cellular anatomical entity;GO:0031974//membrane-enclosed lumen;GO:0005622//intracellular anatomical structure;GO:0043229//intracellular organelle;GO:0043233//organelle …	GO:0140110//transcription regulator activity;GO:0097159//organic cyclic compound binding;GO:0005488//binding;GO:0000976//transcription cis-regulatory region binding;GO:0003700//DNA-binding transcription factor activity;GO:0000981//DNA-binding transcription factor activity, RNA polymerase II-specific;GO:1990837//sequence-specific double-stranded DNA binding;GO:0003676//nucleic acid binding;GO:0001…	GO:0051252//regulation of RNA metabolic process;GO:0045944//positive regulation of transcription by RNA polymerase II;GO:0044237//cellular metabolic process;GO:0022414//reproductive process;GO:0009059//macromolecule biosynthetic process;GO:0010467//gene expression;GO:0007399//nervous system development;GO:0048856//anatomical structure development;GO:0019953//sexual reproduction;GO:0009888//tissue…
2	115537487	115538715	ENSCHIG00000013371	homeobox D8 [Source:NCBI gene;Acc:102186252]	-	-	-	-	GO:0001067//transcription regulatory region nucleic acid binding;GO:0043565//sequence-specific DNA binding;GO:0003676//nucleic acid binding;GO:0001216//DNA-binding transcription activator activity;GO:0003677//DNA binding;GO:0000981//DNA-binding transcription factor activity, RNA polymerase II-specific;GO:0001228//DNA-binding transcription activator activity, RNA polymerase II-specific;GO:0097159/…	GO:0009653//anatomical structure morphogenesis;GO:0045935//positive regulation of nucleobase-containing compound metabolic process;GO:0051254//positive regulation of RNA metabolic process;GO:0003002//regionalization;GO:0009889//regulation of biosynthetic process;GO:0048856//anatomical structure development;GO:0031325//positive regulation of cellular metabolic process;GO:0048523//negative regulati…
2	115557389	115557489	ENSCHIG00000009223	-
2	115558622	115559941	ENSCHIG00000019702	homeobox D4 [Source:HGNC Symbol;Acc:HGNC:5138]	-	-	-	GO:0031974//membrane-enclosed lumen;GO:0005654//nucleoplasm;GO:0043227//membrane-bounded organelle;GO:0031981//nuclear lumen;GO:0043233//organelle lumen;GO:0030054//cell junction;GO:0110165//cellular anatomical entity;GO:0043231//intracellular membrane-bounded organelle;GO:0005634//nucleus;GO:0005622//intracellular anatomical structure;GO:0070013//intracellular organelle lumen;GO:0043226//organel…	GO:0001067//transcription regulatory region nucleic acid binding;GO:0000981//DNA-binding transcription factor activity, RNA polymerase II-specific;GO:0000976//transcription cis-regulatory region binding;GO:0140110//transcription regulator activity;GO:0003677//DNA binding;GO:0005488//binding;GO:0001216//DNA-binding transcription activator activity;GO:0003690//double-stranded DNA binding;GO:1990837…	GO:0045935//positive regulation of nucleobase-containing compound metabolic process;GO:0060255//regulation of macromolecule metabolic process;GO:0009893//positive regulation of metabolic process;GO:0009889//regulation of biosynthetic process;GO:0031328//positive regulation of cellular biosynthetic process;GO:2000112//regulation of cellular macromolecule biosynthetic process;GO:1903506//regulation…
2	115559607	115578696	ENSCHIG00000011624	homeobox D3 [Source:NCBI gene;Acc:102185693]	-	-	-	-	GO:1901363//heterocyclic compound binding;GO:0005488//binding;GO:0003676//nucleic acid binding;GO:0000981//DNA-binding transcription factor activity, RNA polymerase II-specific;GO:0003700//DNA-binding transcription factor activity;GO:0097159//organic cyclic compound binding;GO:0003677//DNA binding;GO:0140110//transcription regulator activity	GO:0009653//anatomical structure morphogenesis;GO:0050794//regulation of cellular process;GO:0009889//regulation of biosynthetic process;GO:2000112//regulation of cellular macromolecule biosynthetic process;GO:0021675//nerve development;GO:0048732//gland development;GO:0010556//regulation of macromolecule biosynthetic process;GO:0007275//multicellular organism development;GO:0007399//nervous syst…
2	115593937	115595266	ENSCHIG00000017515	homeobox D1 [Source:NCBI gene;Acc:102185403]	Cellular Processes	Cellular community - eukaryotes	ko04550//Signaling pathways regulating pluripotency of stem cells	GO:0043226//organelle;GO:0005622//intracellular anatomical structure;GO:0043227//membrane-bounded organelle;GO:0043229//intracellular organelle;GO:0005634//nucleus;GO:0031981//nuclear lumen;GO:0031974//membrane-enclosed lumen;GO:0005654//nucleoplasm;GO:0043231//intracellular membrane-bounded organelle;GO:0070013//intracellular organelle lumen;GO:0043233//organelle lumen;GO:0110165//cellular anato…	GO:0043565//sequence-specific DNA binding;GO:0003677//DNA binding;GO:0003690//double-stranded DNA binding;GO:1901363//heterocyclic compound binding;GO:0140110//transcription regulator activity;GO:1990837//sequence-specific double-stranded DNA binding;GO:0003676//nucleic acid binding;GO:0003700//DNA-binding transcription factor activity;GO:0097159//organic cyclic compound binding;GO:0000981//DNA-b…	GO:0007275//multicellular organism development;GO:0080090//regulation of primary metabolic process;GO:0031323//regulation of cellular metabolic process;GO:0009792//embryo development ending in birth or egg hatching;GO:0019219//regulation of nucleobase-containing compound metabolic process;GO:0048699//generation of neurons;GO:0006355//regulation of transcription, DNA-templated;GO:0050877//nervous …
2	121753333	121808981	ENSCHIG00000022279	protein phosphatase 1 regulatory inhibitor subunit 1C [Source:NCBI gene;Acc:102191466]	-	-	-	-	GO:0019208//phosphatase regulator activity;GO:0030234//enzyme regulator activity;GO:0019888//protein phosphatase regulator activity;GO:0004857//enzyme inhibitor activity;GO:0019212//phosphatase inhibitor activity;GO:0098772//molecular function regulator;GO:0004864//protein phosphatase inhibitor activity	GO:0009987//cellular process;GO:0010563//negative regulation of phosphorus metabolic process;GO:0060255//regulation of macromolecule metabolic process;GO:0019220//regulation of phosphate metabolic process;GO:0050790//regulation of catalytic activity;GO:0010923//negative regulation of phosphatase activity;GO:0043666//regulation of phosphoprotein phosphatase activity;GO:0051346//negative regulation…
2	121775287	121776051	ENSCHIG00000012129	-	-	-	-	GO:0016021//integral component of membrane;GO:0016020//membrane;GO:0031224//intrinsic component of membrane;GO:0110165//cellular anatomical entity	-	-
2	133990713	133992895	ENSCHIG00000016781	-	-	-	-	-	-	-
2	134049126	134049437	ENSCHIG00000001619	-
2	134092984	134094560	ENSCHIG00000009789	-	-	-	-	-	GO:0043168//anion binding;GO:0003924//GTPase activity;GO:0032555//purine ribonucleotide binding;GO:0005488//binding;GO:0017111//nucleoside-triphosphatase activity;GO:0017076//purine nucleotide binding;GO:0035639//purine ribonucleoside triphosphate binding;GO:0016818//hydrolase activity, acting on acid anhydrides, in phosphorus-containing anhydrides;GO:0003824//catalytic activity;GO:0097367//carbo…	-
3	10959955	11072022	ENSCHIG00000011536	argonaute RISC catalytic component 3 [Source:NCBI gene;Acc:102180449]	-	-	-	GO:0000228//nuclear chromosome;GO:0043229//intracellular organelle;GO:0036464//cytoplasmic ribonucleoprotein granule;GO:0070578//RISC-loading complex;GO:1902494//catalytic complex;GO:0031981//nuclear lumen;GO:0031332//RNAi effector complex;GO:0000794//condensed nuclear chromosome;GO:1990904//ribonucleoprotein complex;GO:0110165//cellular anatomical entity;GO:0043227//membrane-bounded organelle;GO…	GO:0003824//catalytic activity;GO:0003727//single-stranded RNA binding;GO:0005488//binding;GO:0140098//catalytic activity, acting on RNA;GO:0090624//endoribonuclease activity, cleaving miRNA-paired mRNA;GO:0003723//RNA binding;GO:0016893//endonuclease activity, active with either ribo- or deoxyribonucleic acids and producing 5'-phosphomonoesters;GO:0004518//nuclease activity;GO:0035198//miRNA bin…	GO:0050789//regulation of biological process;GO:0065003//protein-containing complex assembly;GO:0045974//regulation of translation, ncRNA-mediated;GO:0009889//regulation of biosynthetic process;GO:0010556//regulation of macromolecule biosynthetic process;GO:0019222//regulation of metabolic process;GO:0090304//nucleic acid metabolic process;GO:0031323//regulation of cellular metabolic process;GO:2…
3	11026002	11026101	ENSCHIG00000004360	-
3	11095264	11098108	ENSCHIG00000026732	tektin 2 [Source:NCBI gene;Acc:102180179]	-	-	-	GO:0043226//organelle;GO:0005622//intracellular anatomical structure;GO:0043227//membrane-bounded organelle;GO:0031514//motile cilium;GO:0120025//plasma membrane bounded cell projection;GO:0042995//cell projection;GO:0005856//cytoskeleton;GO:0043229//intracellular organelle;GO:0005815//microtubule organizing center;GO:0005929//cilium;GO:0043232//intracellular non-membrane-bounded organelle;GO:004…	-	GO:0051674//localization of cell;GO:0060294//cilium movement involved in cell motility;GO:0035082//axoneme assembly;GO:0071840//cellular component organization or biogenesis;GO:0070925//organelle assembly;GO:0060285//cilium-dependent cell motility;GO:0036159//inner dynein arm assembly;GO:0070286//axonemal dynein complex assembly;GO:0009987//cellular process;GO:0030317//flagellated sperm motility;…
3	11099152	11104103	ENSCHIG00000011636	ADP-ribosylhydrolase like 2 [Source:NCBI gene;Acc:102179907]	-	-	-	GO:0043229//intracellular organelle;GO:0043227//membrane-bounded organelle;GO:0005622//intracellular anatomical structure;GO:0005634//nucleus;GO:0005694//chromosome;GO:0005654//nucleoplasm;GO:0016604//nuclear body;GO:0031974//membrane-enclosed lumen;GO:0031981//nuclear lumen;GO:0070013//intracellular organelle lumen;GO:0043228//non-membrane-bounded organelle;GO:0043232//intracellular non-membrane…	GO:0004649//poly(ADP-ribose) glycohydrolase activity;GO:0000287//magnesium ion binding;GO:0140292//ADP-ribosylserine hydrolase activity;GO:0016787//hydrolase activity;GO:0003824//catalytic activity;GO:0016798//hydrolase activity, acting on glycosyl bonds;GO:0061463//O-acetyl-ADP-ribose deacetylase activity;GO:0005488//binding;GO:0046872//metal ion binding;GO:0043169//cation binding;GO:0019213//de…	GO:0090304//nucleic acid metabolic process;GO:0000303//response to superoxide;GO:0051725//protein de-ADP-ribosylation;GO:0006725//cellular aromatic compound metabolic process;GO:0000305//response to oxygen radical;GO:0006974//cellular response to DNA damage stimulus;GO:1901700//response to oxygen-containing compound;GO:0009987//cellular process;GO:0008152//metabolic process;GO:0006979//response t…
3	19127470	19139675	ENSCHIG00000016127	-	-	-	-	-	-	-
3	19169950	19170349	ENSCHIG00000007125	-	-	-	-	GO:0005634//nucleus;GO:0043227//membrane-bounded organelle;GO:0005737//cytoplasm;GO:0043229//intracellular organelle;GO:0005622//intracellular anatomical structure;GO:0043226//organelle;GO:0110165//cellular anatomical entity;GO:0043231//intracellular membrane-bounded organelle	GO:0046983//protein dimerization activity;GO:0005515//protein binding;GO:0005488//binding	GO:0065007//biological regulation;GO:0010468//regulation of gene expression;GO:0031326//regulation of cellular biosynthetic process;GO:1903507//negative regulation of nucleic acid-templated transcription;GO:2001141//regulation of RNA biosynthetic process;GO:0051172//negative regulation of nitrogen compound metabolic process;GO:0050789//regulation of biological process;GO:0080090//regulation of pr…
3	38613593	38620420	ENSCHIG00000008302	-
3	38686784	38690402	ENSCHIG00000008309	-
3	38716941	38773195	ENSCHIG00000019050	ALG6 alpha-1,3-glucosyltransferase [Source:NCBI gene;Acc:102184686]	Metabolism	Glycan biosynthesis and metabolism	ko00510//N-Glycan biosynthesis	GO:0043226//organelle;GO:0043231//intracellular membrane-bounded organelle;GO:0110165//cellular anatomical entity;GO:0012505//endomembrane system;GO:0043229//intracellular organelle;GO:0005783//endoplasmic reticulum;GO:0005622//intracellular anatomical structure;GO:0043227//membrane-bounded organelle;GO:0005737//cytoplasm	GO:0016740//transferase activity;GO:0016758//hexosyltransferase activity;GO:0016757//glycosyltransferase activity;GO:0046527//glucosyltransferase activity;GO:0042281//dolichyl pyrophosphate Man9GlcNAc2 alpha-1,3-glucosyltransferase activity;GO:0003824//catalytic activity	GO:0044255//cellular lipid metabolic process;GO:0070085//glycosylation;GO:0006464//cellular protein modification process;GO:1901137//carbohydrate derivative biosynthetic process;GO:0009059//macromolecule biosynthetic process;GO:0043413//macromolecule glycosylation;GO:0034645//cellular macromolecule biosynthetic process;GO:0043170//macromolecule metabolic process;GO:0044267//cellular protein metab…
3	38788856	38831443	ENSCHIG00000015244	integrin subunit beta 3 binding protein [Source:HGNC Symbol;Acc:HGNC:6157]	-	-	-	GO:0043227//membrane-bounded organelle;GO:0031974//membrane-enclosed lumen;GO:0031981//nuclear lumen;GO:0070013//intracellular organelle lumen;GO:0005654//nucleoplasm;GO:0043226//organelle;GO:0043231//intracellular membrane-bounded organelle;GO:0005634//nucleus;GO:0110165//cellular anatomical entity;GO:0005622//intracellular anatomical structure;GO:0043229//intracellular organelle;GO:0043233//org…	-	GO:2000112//regulation of cellular macromolecule biosynthetic process;GO:0071824//protein-DNA complex subunit organization;GO:0051276//chromosome organization;GO:0034508//centromere complex assembly;GO:0044085//cellular component biogenesis;GO:0006338//chromatin remodeling;GO:0009889//regulation of biosynthetic process;GO:2001141//regulation of RNA biosynthetic process;GO:0051252//regulation of R…
3	58458812	58774497	ENSCHIG00000018750	adhesion G protein-coupled receptor L2 [Source:NCBI gene;Acc:102169541]	-	-	-	GO:0110165//cellular anatomical entity;GO:0005886//plasma membrane;GO:0097060//synaptic membrane;GO:0099699//integral component of synaptic membrane;GO:0005887//integral component of plasma membrane;GO:0098794//postsynapse;GO:0099055//integral component of postsynaptic membrane;GO:0071944//cell periphery;GO:0098936//intrinsic component of postsynaptic membrane;GO:0031226//intrinsic component of p…	GO:0005488//binding;GO:0030246//carbohydrate binding;GO:0004888//transmembrane signaling receptor activity;GO:0060089//molecular transducer activity;GO:0038023//signaling receptor activity;GO:0004930//G protein-coupled receptor activity	GO:0007166//cell surface receptor signaling pathway;GO:0048518//positive regulation of biological process;GO:0051707//response to other organism;GO:0009605//response to external stimulus;GO:1901890//positive regulation of cell junction assembly;GO:0051130//positive regulation of cellular component organization;GO:0048522//positive regulation of cellular process;GO:0043207//response to external bi…
3	61179713	61326739	ENSCHIG00000024391	protein kinase cAMP-activated catalytic subunit beta [Source:NCBI gene;Acc:102168790]	Human Diseases; Organismal Systems; Environmental Information Processing; Cellular Processes	Cancer: overview;Sensory system;Infectious disease: viral;Signal transduction;Neurodegenerative disease;Environmental adaptation;Immune system;Substance dependence;Cellular community - eukaryotes;Endocrine system;Endocrine and metabolic disease;Circulatory system;Nervous system;Transport and catabolism;Cell growth and death;Infectious disease: parasitic;Drug resistance: antineoplastic;Cardiovascu…	ko05200//Pathways in cancer;ko04740//Olfactory transduction;ko05165//Human papillomavirus infection;ko04010//MAPK signaling pathway;ko05012//Parkinson disease;ko04714//Thermogenesis;ko04014//Ras signaling pathway;ko05163//Human cytomegalovirus infection;ko05166//Human T-cell leukemia virus 1 infection;ko04024//cAMP signaling pathway;ko05203//Viral carcinogenesis;ko05205//Proteoglycans in cancer;k…	GO:0005622//intracellular anatomical structure;GO:0005856//cytoskeleton;GO:0043226//organelle;GO:0042995//cell projection;GO:0005929//cilium;GO:0005634//nucleus;GO:0005813//centrosome;GO:0097546//ciliary base;GO:0043228//non-membrane-bounded organelle;GO:0043229//intracellular organelle;GO:0043231//intracellular membrane-bounded organelle;GO:0005815//microtubule organizing center;GO:0110165//cell…	GO:0043168//anion binding;GO:0005488//binding;GO:0046872//metal ion binding;GO:0004674//protein serine/threonine kinase activity;GO:0003824//catalytic activity;GO:0005515//protein binding;GO:0043169//cation binding;GO:0044389//ubiquitin-like protein ligase binding;GO:0106311//protein threonine kinase activity;GO:0019899//enzyme binding;GO:0016740//transferase activity;GO:0016772//transferase acti…	GO:0043412//macromolecule modification;GO:0051171//regulation of nitrogen compound metabolic process;GO:0051246//regulation of protein metabolic process;GO:0060606//tube closure;GO:0065007//biological regulation;GO:0044260//cellular macromolecule metabolic process;GO:0072175//epithelial tube formation;GO:0009653//anatomical structure morphogenesis;GO:0009888//tissue development;GO:0045879//negati…
3	61390776	61440970	ENSCHIG00000014514	sterile alpha motif domain containing 13 [Source:NCBI gene;Acc:102168509]	-	-	-	-	GO:0005488//binding;GO:0005515//protein binding	-
3	62277185	62315863	ENSCHIG00000014781	synapse defective Rho GTPase homolog 2 [Source:NCBI gene;Acc:102186263]	-	-	-	-	-	GO:0050896//response to stimulus;GO:0050789//regulation of biological process;GO:0007154//cell communication;GO:0051179//localization;GO:0050794//regulation of cellular process;GO:0007165//signal transduction;GO:0051716//cellular response to stimulus;GO:0009987//cellular process;GO:0051674//localization of cell;GO:0048870//cell motility;GO:0016477//cell migration;GO:0006928//movement of cell or s…
3	62358771	62367850	ENSCHIG00000026751	chromosome 3 C1orf52 homolog [Source:NCBI gene;Acc:102188729]	-	-	-	-	-	-
3	62375492	62383606	ENSCHIG00000011561	BCL10 immune signaling adaptor [Source:NCBI gene;Acc:102188458]	Human Diseases; Environmental Information Processing; Organismal Systems	Infectious disease: bacterial;Signal transduction;Immune system	ko05152//Tuberculosis;ko04064//NF-kappa B signaling pathway;ko04660//T cell receptor signaling pathway;ko04625//C-type lectin receptor signaling pathway;ko04662//B cell receptor signaling pathway	GO:0002096//polkadots;GO:0005764//lysosome;GO:0110165//cellular anatomical entity;GO:0005773//vacuole;GO:0005874//microtubule;GO:0043227//membrane-bounded organelle;GO:0043228//non-membrane-bounded organelle;GO:0005634//nucleus;GO:0043226//organelle;GO:0005886//plasma membrane;GO:0099081//supramolecular polymer;GO:0045121//membrane raft;GO:0001772//immunological synapse;GO:0000323//lytic vacuole;…	GO:0042802//identical protein binding;GO:0019900//kinase binding;GO:0019899//enzyme binding;GO:0005488//binding;GO:0061629//RNA polymerase II-specific DNA-binding transcription factor binding;GO:0140297//DNA-binding transcription factor binding;GO:0043621//protein self-association;GO:0031625//ubiquitin protein ligase binding;GO:0019904//protein domain specific binding;GO:0044389//ubiquitin-like p…	GO:0052548//regulation of endopeptidase activity;GO:0009653//anatomical structure morphogenesis;GO:0002250//adaptive immune response;GO:0031325//positive regulation of cellular metabolic process;GO:0043123//positive regulation of I-kappaB kinase/NF-kappaB signaling;GO:0032757//positive regulation of interleukin-8 production;GO:0071222//cellular response to lipopolysaccharide;GO:0010468//regulatio…
3	85465926	85627638	ENSCHIG00000023537	solute carrier family 25 member 24 [Source:NCBI gene;Acc:102189365]	-	-	-	GO:0043231//intracellular membrane-bounded organelle;GO:0031975//envelope;GO:0005737//cytoplasm;GO:0005743//mitochondrial inner membrane;GO:0016021//integral component of membrane;GO:0019866//organelle inner membrane;GO:0005739//mitochondrion;GO:0043229//intracellular organelle;GO:0005740//mitochondrial envelope;GO:0031966//mitochondrial membrane;GO:0031967//organelle envelope;GO:0043226//organel…	GO:0005509//calcium ion binding;GO:0043169//cation binding;GO:0043167//ion binding;GO:0005488//binding;GO:0046872//metal ion binding	GO:0051234//establishment of localization;GO:0009987//cellular process;GO:0051179//localization;GO:0055085//transmembrane transport;GO:0006810//transport
3	90876579	90923650	ENSCHIG00000016393	putative homeodomain transcription factor 1 [Source:NCBI gene;Acc:102171207]	-	-	-	GO:0005622//intracellular anatomical structure;GO:0016021//integral component of membrane;GO:0043226//organelle;GO:0110165//cellular anatomical entity;GO:0012505//endomembrane system;GO:0005737//cytoplasm;GO:0043229//intracellular organelle;GO:0016020//membrane;GO:0005783//endoplasmic reticulum;GO:0031224//intrinsic component of membrane;GO:0043227//membrane-bounded organelle;GO:0043231//intracel…	-	-
3	90977468	91016442	ENSCHIG00000015190	round spermatid basic protein 1 [Source:NCBI gene;Acc:102170929]	-	-	-	GO:0110165//cellular anatomical entity;GO:0005634//nucleus;GO:0043231//intracellular membrane-bounded organelle;GO:0043229//intracellular organelle;GO:0043227//membrane-bounded organelle;GO:0043226//organelle;GO:0005622//intracellular anatomical structure	GO:0016491//oxidoreductase activity;GO:0051213//dioxygenase activity;GO:0043169//cation binding;GO:0005488//binding;GO:0043167//ion binding;GO:0003824//catalytic activity;GO:0046872//metal ion binding	-
3	91855634	91943288	ENSCHIG00000022818	DENN domain containing 2C [Source:NCBI gene;Acc:102189263]	-	-	-	GO:0043227//membrane-bounded organelle;GO:0005622//intracellular anatomical structure;GO:0043229//intracellular organelle;GO:0005634//nucleus;GO:0043226//organelle;GO:0031974//membrane-enclosed lumen;GO:0043231//intracellular membrane-bounded organelle;GO:0005654//nucleoplasm;GO:0110165//cellular anatomical entity;GO:0043233//organelle lumen;GO:0070013//intracellular organelle lumen;GO:0031981//n…	GO:0008047//enzyme activator activity;GO:0060589//nucleoside-triphosphatase regulator activity;GO:0005096//GTPase activator activity;GO:0030695//GTPase regulator activity;GO:0098772//molecular function regulator;GO:0005085//guanyl-nucleotide exchange factor activity;GO:0030234//enzyme regulator activity	GO:0050790//regulation of catalytic activity;GO:0065009//regulation of molecular function;GO:0065007//biological regulation
3	91944493	91964754	ENSCHIG00000015980	adenosine monophosphate deaminase 1 [Source:NCBI gene;Acc:102188819]	Metabolism	Nucleotide metabolism	ko00230//Purine metabolism	-	GO:0016810//hydrolase activity, acting on carbon-nitrogen (but not peptide) bonds;GO:0005515//protein binding;GO:0043167//ion binding;GO:0043169//cation binding;GO:0016787//hydrolase activity;GO:0046872//metal ion binding;GO:0003824//catalytic activity;GO:0047623//adenosine-phosphate deaminase activity;GO:0042802//identical protein binding;GO:0003876//AMP deaminase activity;GO:0005488//binding;GO…	GO:0006163//purine nucleotide metabolic process;GO:0018130//heterocycle biosynthetic process;GO:0043173//nucleotide salvage;GO:0009156//ribonucleoside monophosphate biosynthetic process;GO:0006725//cellular aromatic compound metabolic process;GO:0032264//IMP salvage;GO:0043094//cellular metabolic compound salvage;GO:1901362//organic cyclic compound biosynthetic process;GO:1901293//nucleoside phos…
3	91984036	91989636	ENSCHIG00000023175	NRAS proto-oncogene, GTPase [Source:NCBI gene;Acc:102187180]	Human Diseases; Environmental Information Processing; Organismal Systems; Cellular Processes	Cancer: overview;Neurodegenerative disease;Signal transduction;Infectious disease: viral;Environmental adaptation;Cell motility;Development and regeneration;Immune system;Substance dependence;Cancer: specific types;Cell growth and death;Endocrine system;Transport and catabolism;Cellular community - eukaryotes;Nervous system;Endocrine and metabolic disease;Drug resistance: antineoplastic;Aging	ko05200//Pathways in cancer;ko05010//Alzheimer disease;ko04151//PI3K-Akt signaling pathway;ko05165//Human papillomavirus infection;ko04010//MAPK signaling pathway;ko04714//Thermogenesis;ko04014//Ras signaling pathway;ko05163//Human cytomegalovirus infection;ko05166//Human T-cell leukemia virus 1 infection;ko05170//Human immunodeficiency virus 1 infection;ko04810//Regulation of actin cytoskeleton;…	GO:0005737//cytoplasm;GO:0043227//membrane-bounded organelle;GO:0043231//intracellular membrane-bounded organelle;GO:0043226//organelle;GO:0016020//membrane;GO:0043229//intracellular organelle;GO:0012505//endomembrane system;GO:0005794//Golgi apparatus;GO:0110165//cellular anatomical entity;GO:0005622//intracellular anatomical structure	GO:0016787//hydrolase activity;GO:0000166//nucleotide binding;GO:1901265//nucleoside phosphate binding;GO:0043168//anion binding;GO:0017076//purine nucleotide binding;GO:0032553//ribonucleotide binding;GO:0005525//GTP binding;GO:0019001//guanyl nucleotide binding;GO:0016818//hydrolase activity, acting on acid anhydrides, in phosphorus-containing anhydrides;GO:0044877//protein-containing complex b…	GO:0065007//biological regulation;GO:0050896//response to stimulus;GO:0048518//positive regulation of biological process;GO:0007264//small GTPase mediated signal transduction;GO:0001938//positive regulation of endothelial cell proliferation;GO:0007154//cell communication;GO:0009987//cellular process;GO:0050678//regulation of epithelial cell proliferation;GO:0050679//positive regulation of epithel…
3	91989509	92018626	ENSCHIG00000017250	cold shock domain containing E1 [Source:NCBI gene;Acc:102187640]	-	-	-	GO:0043229//intracellular organelle;GO:0005794//Golgi apparatus;GO:0012505//endomembrane system;GO:0110165//cellular anatomical entity;GO:0005886//plasma membrane;GO:0043226//organelle;GO:0005622//intracellular anatomical structure;GO:0005829//cytosol;GO:0005737//cytoplasm;GO:0043231//intracellular membrane-bounded organelle;GO:0043227//membrane-bounded organelle;GO:0016020//membrane;GO:0070937//…	GO:0005488//binding;GO:1901363//heterocyclic compound binding;GO:0003723//RNA binding;GO:0097159//organic cyclic compound binding;GO:0003676//nucleic acid binding;GO:0035613//RNA stem-loop binding	GO:0006807//nitrogen compound metabolic process;GO:0046700//heterocycle catabolic process;GO:0044085//cellular component biogenesis;GO:0009987//cellular process;GO:0043170//macromolecule metabolic process;GO:0000956//nuclear-transcribed mRNA catabolic process;GO:1901361//organic cyclic compound catabolic process;GO:0019222//regulation of metabolic process;GO:0044270//cellular nitrogen compound ca…
3	94301827	94338259	ENSCHIG00000025123	CD101 molecule [Source:NCBI gene;Acc:102180983]	-	-	-	GO:0110165//cellular anatomical entity;GO:0031224//intrinsic component of membrane;GO:0016020//membrane;GO:0016021//integral component of membrane	-	GO:0050794//regulation of cellular process;GO:0048518//positive regulation of biological process;GO:2000026//regulation of multicellular organismal development;GO:0002684//positive regulation of immune system process;GO:0051094//positive regulation of developmental process;GO:1903708//positive regulation of hemopoiesis;GO:0002763//positive regulation of myeloid leukocyte differentiation;GO:000268…
3	94363158	94413610	ENSCHIG00000020785	transcription termination factor 2 [Source:NCBI gene;Acc:102180361]	Organismal Systems	Endocrine system	ko04918//Thyroid hormone synthesis	GO:0005737//cytoplasm;GO:0005829//cytosol;GO:0110165//cellular anatomical entity;GO:0005622//intracellular anatomical structure	GO:0003824//catalytic activity;GO:0097159//organic cyclic compound binding;GO:0070615//nucleosome-dependent ATPase activity;GO:0043168//anion binding;GO:0043167//ion binding;GO:0140097//catalytic activity, acting on DNA;GO:0043169//cation binding;GO:0016787//hydrolase activity;GO:0000166//nucleotide binding;GO:1901363//heterocyclic compound binding;GO:0046914//transition metal ion binding;GO:0030…	-
3	94700048	94852253	ENSCHIG00000013056	mannosidase alpha class 1A member 2 [Source:NCBI gene;Acc:102178963]	Genetic Information Processing; Metabolism	Folding, sorting and degradation;Glycan biosynthesis and metabolism	ko04141//Protein processing in endoplasmic reticulum;ko00510//N-Glycan biosynthesis;ko00513//Various types of N-glycan biosynthesis	GO:0043226//organelle;GO:0016020//membrane;GO:0005737//cytoplasm;GO:0005622//intracellular anatomical structure;GO:0043227//membrane-bounded organelle;GO:0110165//cellular anatomical entity;GO:0012505//endomembrane system;GO:0005794//Golgi apparatus;GO:0031090//organelle membrane;GO:0000139//Golgi membrane;GO:0098791//Golgi apparatus subcompartment;GO:0043229//intracellular organelle;GO:0098588//…	GO:0004571//mannosyl-oligosaccharide 1,2-alpha-mannosidase activity;GO:0016787//hydrolase activity;GO:0015923//mannosidase activity;GO:0043169//cation binding;GO:0016798//hydrolase activity, acting on glycosyl bonds;GO:0005488//binding;GO:0005509//calcium ion binding;GO:0015924//mannosyl-oligosaccharide mannosidase activity;GO:0003824//catalytic activity;GO:0046872//metal ion binding;GO:0043167//…	GO:0030324//lung development;GO:0019538//protein metabolic process;GO:1901564//organonitrogen compound metabolic process;GO:0048513//animal organ development;GO:0005975//carbohydrate metabolic process;GO:0008152//metabolic process;GO:0043170//macromolecule metabolic process;GO:1901135//carbohydrate derivative metabolic process;GO:0071704//organic substance metabolic process;GO:0035295//tube devel…
3	94962769	94963944	ENSCHIG00000005579	terminal nucleotidyltransferase 5C [Source:NCBI gene;Acc:102178682]	-	-	-	GO:0043233//organelle lumen;GO:0043226//organelle;GO:0110165//cellular anatomical entity;GO:0005737//cytoplasm;GO:0070013//intracellular organelle lumen;GO:0043229//intracellular organelle;GO:0005634//nucleus;GO:0005622//intracellular anatomical structure;GO:0043227//membrane-bounded organelle;GO:0043231//intracellular membrane-bounded organelle;GO:0005654//nucleoplasm;GO:0031974//membrane-enclos…	GO:0070566//adenylyltransferase activity;GO:0016779//nucleotidyltransferase activity;GO:1990817//RNA adenylyltransferase activity;GO:0003824//catalytic activity;GO:0016772//transferase activity, transferring phosphorus-containing groups;GO:0016740//transferase activity;GO:0004652//polynucleotide adenylyltransferase activity	GO:0001701//in utero embryonic development;GO:0031329//regulation of cellular catabolic process;GO:0048856//anatomical structure development;GO:0009792//embryo development ending in birth or egg hatching;GO:0061013//regulation of mRNA catabolic process;GO:0048518//positive regulation of biological process;GO:0048519//negative regulation of biological process;GO:0051252//regulation of RNA metaboli…
4	1584540	1730510	ENSCHIG00000014826	limb development membrane protein 1 [Source:NCBI gene;Acc:102168421]	-	-	-	GO:0031224//intrinsic component of membrane;GO:0110165//cellular anatomical entity;GO:0016021//integral component of membrane;GO:0016020//membrane	-	GO:0009790//embryo development;GO:0060173//limb development;GO:0048736//appendage development;GO:0032502//developmental process;GO:0035107//appendage morphogenesis;GO:0048598//embryonic morphogenesis;GO:0035108//limb morphogenesis;GO:0042733//embryonic digit morphogenesis;GO:0030326//embryonic limb morphogenesis;GO:0048856//anatomical structure development;GO:0009653//anatomical structure morphog…
4	7628129	7632353	ENSCHIG00000023365	GTPase IMAP family member 4-like [Source:NCBI gene;Acc:102186105]	-	-	-	-	GO:0032553//ribonucleotide binding;GO:0043168//anion binding;GO:0005488//binding;GO:0000166//nucleotide binding;GO:0097367//carbohydrate derivative binding;GO:0005525//GTP binding;GO:1901363//heterocyclic compound binding;GO:0032555//purine ribonucleotide binding;GO:0097159//organic cyclic compound binding;GO:0035639//purine ribonucleoside triphosphate binding;GO:0017076//purine nucleotide bindin…	-
4	7656535	7661843	ENSCHIG00000012346	GTPase IMAP family member 6 [Source:NCBI gene;Acc:102186385]	-	-	-	-	GO:1901265//nucleoside phosphate binding;GO:0043168//anion binding;GO:0032555//purine ribonucleotide binding;GO:0032561//guanyl ribonucleotide binding;GO:0097367//carbohydrate derivative binding;GO:0017076//purine nucleotide binding;GO:0005488//binding;GO:0005525//GTP binding;GO:1901363//heterocyclic compound binding;GO:0035639//purine ribonucleoside triphosphate binding;GO:0036094//small molecul…	-
4	7695465	7698528	ENSCHIG00000020434	-	-	-	-	GO:0110165//cellular anatomical entity;GO:0016021//integral component of membrane;GO:0031224//intrinsic component of membrane;GO:0016020//membrane	GO:0032561//guanyl ribonucleotide binding;GO:0000166//nucleotide binding;GO:0097367//carbohydrate derivative binding;GO:0005525//GTP binding;GO:0032553//ribonucleotide binding;GO:1901363//heterocyclic compound binding;GO:0097159//organic cyclic compound binding;GO:0043168//anion binding;GO:1901265//nucleoside phosphate binding;GO:0032555//purine ribonucleotide binding;GO:0043167//ion binding;GO:0…	-
4	49616575	49647424	ENSCHIG00000007368	-
4	49681267	49705501	ENSCHIG00000007373	-
4	71504636	71517719	ENSCHIG00000017501	Cbl proto-oncogene like 1 [Source:NCBI gene;Acc:102175647]	-	-	-	GO:0031981//nuclear lumen;GO:0031974//membrane-enclosed lumen;GO:0043227//membrane-bounded organelle;GO:0110165//cellular anatomical entity;GO:0005654//nucleoplasm;GO:0032991//protein-containing complex;GO:0043231//intracellular membrane-bounded organelle;GO:0005634//nucleus;GO:0016607//nuclear speck;GO:1990234//transferase complex;GO:0036396//RNA N6-methyladenosine methyltransferase complex;GO:0…	GO:0019787//ubiquitin-like protein transferase activity;GO:0042802//identical protein binding;GO:0140096//catalytic activity, acting on a protein;GO:0061659//ubiquitin-like protein ligase activity;GO:0043167//ion binding;GO:0005488//binding;GO:0061630//ubiquitin protein ligase activity;GO:0016740//transferase activity;GO:0046872//metal ion binding;GO:0043169//cation binding;GO:0005515//protein bi…	GO:0051130//positive regulation of cellular component organization;GO:1901360//organic cyclic compound metabolic process;GO:0048519//negative regulation of biological process;GO:0006725//cellular aromatic compound metabolic process;GO:0044237//cellular metabolic process;GO:0030155//regulation of cell adhesion;GO:0060627//regulation of vesicle-mediated transport;GO:0019538//protein metabolic proce…
4	71536661	71598634	ENSCHIG00000025998	solute carrier family 26 member 4 [Source:NCBI gene;Acc:102174623]	Organismal Systems	Endocrine system	ko04918//Thyroid hormone synthesis	GO:0016020//membrane;GO:0031253//cell projection membrane;GO:0098590//plasma membrane region;GO:0043230//extracellular organelle;GO:0005615//extracellular space;GO:0043227//membrane-bounded organelle;GO:0043226//organelle;GO:0071944//cell periphery;GO:0070062//extracellular exosome;GO:0110165//cellular anatomical entity;GO:0045177//apical part of cell;GO:0031526//brush border membrane;GO:1903561/…	GO:1901682//sulfur compound transmembrane transporter activity;GO:0015075//ion transmembrane transporter activity;GO:0015116//sulfate transmembrane transporter activity;GO:0022804//active transmembrane transporter activity;GO:0008509//anion transmembrane transporter activity;GO:0005215//transporter activity;GO:0015291//secondary active transmembrane transporter activity;GO:0022857//transmembrane …	GO:0055085//transmembrane transport;GO:0072348//sulfur compound transport;GO:0098661//inorganic anion transmembrane transport;GO:0006885//regulation of pH;GO:0009987//cellular process;GO:0065008//regulation of biological quality;GO:0050801//ion homeostasis;GO:0032879//regulation of localization;GO:0006810//transport;GO:0006820//anion transport;GO:0050789//regulation of biological process;GO:00650…
4	72987620	73098475	ENSCHIG00000007445	-
4	73064327	73064753	ENSCHIG00000011071	-	-	-	-	-	-	-
4	73091466	73091572	ENSCHIG00000005400	-
4	75680188	75716658	ENSCHIG00000023772	solute carrier family 26 member 5 [Source:NCBI gene;Acc:102191302]	-	-	-	GO:0097574//lateral part of cell;GO:0110165//cellular anatomical entity;GO:0009925//basal plasma membrane;GO:0005886//plasma membrane;GO:0071944//cell periphery;GO:0098590//plasma membrane region;GO:0120249//lateral wall of outer hair cell;GO:0016323//basolateral plasma membrane;GO:0045178//basal part of cell;GO:0031224//intrinsic component of membrane;GO:0016021//integral component of membrane;G…	GO:0044877//protein-containing complex binding;GO:0015075//ion transmembrane transporter activity;GO:0015291//secondary active transmembrane transporter activity;GO:0015318//inorganic molecular entity transmembrane transporter activity;GO:0008092//cytoskeletal protein binding;GO:0030507//spectrin binding;GO:0015116//sulfate transmembrane transporter activity;GO:0008271//secondary active sulfate t…	GO:0007600//sensory perception;GO:0007605//sensory perception of sound;GO:0032501//multicellular organismal process;GO:0008272//sulfate transport;GO:0006820//anion transport;GO:0051234//establishment of localization;GO:0006811//ion transport;GO:0055085//transmembrane transport;GO:0065008//regulation of biological quality;GO:0006810//transport;GO:0050954//sensory perception of mechanical stimulus;…
4	75722159	75736301	ENSCHIG00000015309	proteasome 26S subunit, ATPase 2 [Source:NCBI gene;Acc:102191015]	Human Diseases; Genetic Information Processing	Neurodegenerative disease;Infectious disease: viral;Folding, sorting and degradation	ko05010//Alzheimer disease;ko05016//Huntington disease;ko05012//Parkinson disease;ko05169//Epstein-Barr virus infection;ko05017//Spinocerebellar ataxia;ko03050//Proteasome	GO:0043232//intracellular non-membrane-bounded organelle;GO:0005737//cytoplasm;GO:0043226//organelle;GO:0035770//ribonucleoprotein granule;GO:0140535//intracellular protein-containing complex;GO:0099080//supramolecular complex;GO:1905368//peptidase complex;GO:0005622//intracellular anatomical structure;GO:0000502//proteasome complex;GO:0005829//cytosol;GO:1905369//endopeptidase complex;GO:0043228…	GO:0032559//adenyl ribonucleotide binding;GO:0032553//ribonucleotide binding;GO:0043168//anion binding;GO:0032555//purine ribonucleotide binding;GO:0005488//binding;GO:0097367//carbohydrate derivative binding;GO:0036402//proteasome-activating activity;GO:0003824//catalytic activity;GO:0016887//ATPase;GO:1901363//heterocyclic compound binding;GO:0005524//ATP binding;GO:0036094//small molecule bind…	GO:0044260//cellular macromolecule metabolic process;GO:1901565//organonitrogen compound catabolic process;GO:0009056//catabolic process;GO:0051603//proteolysis involved in cellular protein catabolic process;GO:0043170//macromolecule metabolic process;GO:0006511//ubiquitin-dependent protein catabolic process;GO:0044238//primary metabolic process;GO:0019941//modification-dependent protein cataboli…
4	75739306	75770416	ENSCHIG00000021376	DnaJ heat shock protein family (Hsp40) member C2 [Source:NCBI gene;Acc:102190293]	-	-	-	GO:0005634//nucleus;GO:0043227//membrane-bounded organelle;GO:0043231//intracellular membrane-bounded organelle;GO:0005829//cytosol;GO:0005730//nucleolus;GO:0070013//intracellular organelle lumen;GO:0110165//cellular anatomical entity;GO:0031974//membrane-enclosed lumen;GO:0016020//membrane;GO:0031965//nuclear membrane;GO:0043233//organelle lumen;GO:0043226//organelle;GO:0031975//envelope;GO:0005…	GO:0030544//Hsp70 protein binding;GO:0005515//protein binding;GO:0140036//ubiquitin-dependent protein binding;GO:0031072//heat shock protein binding;GO:0044877//protein-containing complex binding;GO:0042393//histone binding;GO:0005488//binding;GO:0043022//ribosome binding;GO:0140035//ubiquitination-like modification-dependent protein binding;GO:0003682//chromatin binding;GO:0043021//ribonucleopro…	GO:0010468//regulation of gene expression;GO:0031324//negative regulation of cellular metabolic process;GO:0060255//regulation of macromolecule metabolic process;GO:0045893//positive regulation of transcription, DNA-templated;GO:0048518//positive regulation of biological process;GO:0044237//cellular metabolic process;GO:0010605//negative regulation of macromolecule metabolic process;GO:0051173//p…
4	75770676	75785830	ENSCHIG00000018035	peptidase, mitochondrial processing beta subunit [Source:NCBI gene;Acc:102190757]	-	-	-	GO:0005739//mitochondrion;GO:0098798//mitochondrial protein-containing complex;GO:0043226//organelle;GO:0005622//intracellular anatomical structure;GO:0043227//membrane-bounded organelle;GO:0005759//mitochondrial matrix;GO:0043233//organelle lumen;GO:0043231//intracellular membrane-bounded organelle;GO:0070013//intracellular organelle lumen;GO:0031974//membrane-enclosed lumen;GO:0032991//protein-…	GO:0004175//endopeptidase activity;GO:0008237//metallopeptidase activity;GO:0140096//catalytic activity, acting on a protein;GO:0003824//catalytic activity;GO:0008233//peptidase activity;GO:0004222//metalloendopeptidase activity;GO:0005488//binding;GO:0043169//cation binding;GO:0016787//hydrolase activity;GO:0046872//metal ion binding;GO:0043167//ion binding	GO:0033365//protein localization to organelle;GO:0046907//intracellular transport;GO:0006627//protein processing involved in protein targeting to mitochondrion;GO:0071840//cellular component organization or biogenesis;GO:1901564//organonitrogen compound metabolic process;GO:0016043//cellular component organization;GO:0009987//cellular process;GO:0006508//proteolysis;GO:0071702//organic substance …
4	76388043	76475447	ENSCHIG00000012725	gamma-secretase activating protein [Source:NCBI gene;Acc:102172410]	-	-	-	GO:0031984//organelle subcompartment;GO:0043229//intracellular organelle;GO:0005737//cytoplasm;GO:0043227//membrane-bounded organelle;GO:0110165//cellular anatomical entity;GO:0043226//organelle;GO:0005802//trans-Golgi network;GO:0005622//intracellular anatomical structure;GO:0098791//Golgi apparatus subcompartment;GO:0005794//Golgi apparatus;GO:0043231//intracellular membrane-bounded organelle;G…	GO:0001540//amyloid-beta binding;GO:0005488//binding;GO:0033218//amide binding;GO:0042277//peptide binding	GO:1902991//regulation of amyloid precursor protein catabolic process;GO:0050794//regulation of cellular process;GO:0009893//positive regulation of metabolic process;GO:0080090//regulation of primary metabolic process;GO:0034250//positive regulation of cellular amide metabolic process;GO:0010604//positive regulation of macromolecule metabolic process;GO:0048522//positive regulation of cellular pr…
4	76861449	76953072	ENSCHIG00000013812	putative homeodomain transcription factor 2 [Source:NCBI gene;Acc:102186553]	-	-	-	GO:0043231//intracellular membrane-bounded organelle;GO:0016021//integral component of membrane;GO:0031224//intrinsic component of membrane;GO:0012505//endomembrane system;GO:0110165//cellular anatomical entity;GO:0005622//intracellular anatomical structure;GO:0005737//cytoplasm;GO:0016020//membrane;GO:0005783//endoplasmic reticulum;GO:0043227//membrane-bounded organelle;GO:0043229//intracellular…	-	-
4	87302318	87302424	ENSCHIG00000005417	-
4	87335905	87336062	ENSCHIG00000006536	-
4	87336160	87336325	ENSCHIG00000003706	-
4	87337262	87386206	ENSCHIG00000017535	carnitine O-octanoyltransferase [Source:NCBI gene;Acc:102178596]	Cellular Processes	Transport and catabolism	ko04146//Peroxisome	GO:0043227//membrane-bounded organelle;GO:0005777//peroxisome;GO:0005622//intracellular anatomical structure;GO:0043231//intracellular membrane-bounded organelle;GO:0005737//cytoplasm;GO:0042579//microbody;GO:0043226//organelle;GO:0110165//cellular anatomical entity;GO:0043229//intracellular organelle	GO:0016406//carnitine O-acyltransferase activity;GO:0003824//catalytic activity;GO:0016415//octanoyltransferase activity;GO:0016747//acyltransferase activity, transferring groups other than amino-acyl groups;GO:0008458//carnitine O-octanoyltransferase activity;GO:0016414//O-octanoyltransferase activity;GO:0016740//transferase activity;GO:0008374//O-acyltransferase activity;GO:0016746//acyltransfe…	GO:0006577//amino-acid betaine metabolic process;GO:0009117//nucleotide metabolic process;GO:0033865//nucleoside bisphosphate metabolic process;GO:0016042//lipid catabolic process;GO:0044248//cellular catabolic process;GO:1901564//organonitrogen compound metabolic process;GO:1901575//organic substance catabolic process;GO:0033875//ribonucleoside bisphosphate metabolic process;GO:0051179//localiza…
4	87389796	87459957	ENSCHIG00000011447	ATP binding cassette subfamily B member 4 [Source:NCBI gene;Acc:102171298]	Organismal Systems; Environmental Information Processing	Digestive system;Membrane transport	ko04976//Bile secretion;ko02010//ABC transporters	GO:0016021//integral component of membrane;GO:0005634//nucleus;GO:0005737//cytoplasm;GO:0031224//intrinsic component of membrane;GO:0030055//cell-substrate junction;GO:0043228//non-membrane-bounded organelle;GO:0043233//organelle lumen;GO:0046581//intercellular canaliculus;GO:0045177//apical part of cell;GO:0031974//membrane-enclosed lumen;GO:0005886//plasma membrane;GO:0005622//intracellular ana…	GO:0090554//phosphatidylcholine floppase activity;GO:1901265//nucleoside phosphate binding;GO:0032555//purine ribonucleotide binding;GO:0140328//floppase activity;GO:0015399//primary active transmembrane transporter activity;GO:0043168//anion binding;GO:0022857//transmembrane transporter activity;GO:0016887//ATPase;GO:0005319//lipid transporter activity;GO:0005548//phospholipid transporter activi…	GO:0006869//lipid transport;GO:0010033//response to organic substance;GO:0032373//positive regulation of sterol transport;GO:1903412//response to bile acid;GO:0015914//phospholipid transport;GO:0015748//organophosphate ester transport;GO:1901701//cellular response to oxygen-containing compound;GO:0071310//cellular response to organic substance;GO:0050794//regulation of cellular process;GO:1901654…
4	88194966	88230697	ENSCHIG00000014661	solute carrier family 25 member 40 [Source:NCBI gene;Acc:102176015]	-	-	-	GO:0016020//membrane;GO:0110165//cellular anatomical entity;GO:0031224//intrinsic component of membrane;GO:0016021//integral component of membrane	-	GO:0051234//establishment of localization;GO:0009987//cellular process;GO:0055085//transmembrane transport;GO:0051179//localization;GO:0006810//transport
4	88270802	88297529	ENSCHIG00000020657	DBF4 zinc finger [Source:NCBI gene;Acc:102175548]	Cellular Processes	Cell growth and death	ko04110//Cell cycle	GO:0043233//organelle lumen;GO:0031981//nuclear lumen;GO:0043231//intracellular membrane-bounded organelle;GO:0043227//membrane-bounded organelle;GO:0005654//nucleoplasm;GO:0070013//intracellular organelle lumen;GO:0043229//intracellular organelle;GO:0016604//nuclear body;GO:0005622//intracellular anatomical structure;GO:0110165//cellular anatomical entity;GO:0005634//nucleus;GO:0031974//membrane…	GO:0005488//binding;GO:1901363//heterocyclic compound binding;GO:0043167//ion binding;GO:0046914//transition metal ion binding;GO:0046872//metal ion binding;GO:0003676//nucleic acid binding;GO:0008270//zinc ion binding;GO:0097159//organic cyclic compound binding;GO:0043169//cation binding	-
4	88452324	88452987	ENSCHIG00000016691	-	-	-	-	-	-	-
4	88490708	88636829	ENSCHIG00000025829	insulin like growth factor 2 mRNA binding protein 3 [Source:NCBI gene;Acc:102174183]	-	-	-	GO:0043231//intracellular membrane-bounded organelle;GO:0043227//membrane-bounded organelle;GO:0005737//cytoplasm;GO:0110165//cellular anatomical entity;GO:0005634//nucleus;GO:0005622//intracellular anatomical structure;GO:0043229//intracellular organelle;GO:0005829//cytosol;GO:0043226//organelle	GO:0005488//binding;GO:1901363//heterocyclic compound binding;GO:0003730//mRNA 3'-UTR binding;GO:0097159//organic cyclic compound binding;GO:0003676//nucleic acid binding;GO:0048027//mRNA 5'-UTR binding;GO:0003729//mRNA binding;GO:0003723//RNA binding	GO:0071705//nitrogen compound transport;GO:0051028//mRNA transport;GO:0015931//nucleobase-containing compound transport;GO:0006810//transport;GO:0051236//establishment of RNA localization;GO:0051234//establishment of localization;GO:0033036//macromolecule localization;GO:0050657//nucleic acid transport;GO:0006403//RNA localization;GO:0050658//RNA transport;GO:0051179//localization;GO:0071702//org…
4	112962167	113349953	ENSCHIG00000020126	ATP binding cassette subfamily A member 13 [Source:NCBI gene;Acc:102182661]	Environmental Information Processing	Membrane transport	ko02010//ABC transporters	GO:0031982//vesicle;GO:0016020//membrane;GO:0043231//intracellular membrane-bounded organelle;GO:0005622//intracellular anatomical structure;GO:0031224//intrinsic component of membrane;GO:0043226//organelle;GO:0097708//intracellular vesicle;GO:0110165//cellular anatomical entity;GO:0043227//membrane-bounded organelle;GO:0043229//intracellular organelle;GO:0016021//integral component of membrane	GO:0043168//anion binding;GO:1901265//nucleoside phosphate binding;GO:0042626//ATPase-coupled transmembrane transporter activity;GO:0032559//adenyl ribonucleotide binding;GO:0035639//purine ribonucleoside triphosphate binding;GO:0005488//binding;GO:0032553//ribonucleotide binding;GO:0017076//purine nucleotide binding;GO:0030554//adenyl nucleotide binding;GO:0000166//nucleotide binding;GO:0032555/…	GO:0045807//positive regulation of endocytosis;GO:0071705//nitrogen compound transport;GO:1903421//regulation of synaptic vesicle recycling;GO:0006810//transport;GO:0032370//positive regulation of lipid transport;GO:1900244//positive regulation of synaptic vesicle endocytosis;GO:0032368//regulation of lipid transport;GO:0060627//regulation of vesicle-mediated transport;GO:0030100//regulation of e…
4	120251848	120253366	ENSCHIG00000016202	-	-	-	-	-	-	GO:0016032//viral process
4	120284568	120306681	ENSCHIG00000008273	-	-	-	-	GO:0031224//intrinsic component of membrane;GO:0071944//cell periphery;GO:0110165//cellular anatomical entity;GO:0005886//plasma membrane;GO:0016021//integral component of membrane;GO:0016020//membrane	GO:0038023//signaling receptor activity;GO:0004888//transmembrane signaling receptor activity;GO:0004930//G protein-coupled receptor activity;GO:0004984//olfactory receptor activity;GO:0060089//molecular transducer activity	GO:0032501//multicellular organismal process;GO:0050906//detection of stimulus involved in sensory perception;GO:0051606//detection of stimulus;GO:0007608//sensory perception of smell;GO:0009987//cellular process;GO:0003008//system process;GO:0007600//sensory perception;GO:0051716//cellular response to stimulus;GO:0050789//regulation of biological process;GO:0009593//detection of chemical stimulu…
5	5957096	6055612	ENSCHIG00000009471	zinc finger DHHC-type containing 17 [Source:NCBI gene;Acc:102185630]	-	-	-	GO:0005794//Golgi apparatus;GO:0110165//cellular anatomical entity;GO:0016235//aggresome;GO:0031982//vesicle;GO:0031984//organelle subcompartment;GO:0043229//intracellular organelle;GO:0097708//intracellular vesicle;GO:0098588//bounding membrane of organelle;GO:0043227//membrane-bounded organelle;GO:0016234//inclusion body;GO:0012506//vesicle membrane;GO:0005798//Golgi-associated vesicle;GO:00001…	GO:0015095//magnesium ion transmembrane transporter activity;GO:0005515//protein binding;GO:0016746//acyltransferase activity;GO:0140096//catalytic activity, acting on a protein;GO:0005488//binding;GO:0003824//catalytic activity;GO:0016740//transferase activity;GO:0019706//protein-cysteine S-palmitoyltransferase activity;GO:0022890//inorganic cation transmembrane transporter activity;GO:0015075//…	GO:0048666//neuron development;GO:1901576//organic substance biosynthetic process;GO:0015031//protein transport;GO:0048869//cellular developmental process;GO:0006497//protein lipidation;GO:0048858//cell projection morphogenesis;GO:0018345//protein palmitoylation;GO:0010646//regulation of cell communication;GO:0051234//establishment of localization;GO:0007409//axonogenesis;GO:0042158//lipoprotein …
5	14530297	14764879	ENSCHIG00000027155	leucine rich repeats and IQ motif containing 1 [Source:NCBI gene;Acc:102191767]	-	-	-	-	GO:0005488//binding;GO:0005515//protein binding	-
5	14624526	14624632	ENSCHIG00000004154	-
5	17623905	17716636	ENSCHIG00000010170	centrosomal protein 290 [Source:NCBI gene;Acc:102170299]	-	-	-	GO:0043226//organelle;GO:0042995//cell projection;GO:0015630//microtubule cytoskeleton;GO:0043232//intracellular non-membrane-bounded organelle;GO:0005634//nucleus;GO:0043231//intracellular membrane-bounded organelle;GO:0120025//plasma membrane bounded cell projection;GO:0034451//centriolar satellite;GO:0005829//cytosol;GO:0110165//cellular anatomical entity;GO:0005622//intracellular anatomical s…	GO:0042802//identical protein binding;GO:0005488//binding;GO:0005515//protein binding	GO:0051254//positive regulation of RNA metabolic process;GO:0006996//organelle organization;GO:0030030//cell projection organization;GO:0051222//positive regulation of protein transport;GO:0048522//positive regulation of cellular process;GO:0033157//regulation of intracellular protein transport;GO:0022607//cellular component assembly;GO:0032388//positive regulation of intracellular transport;GO:0…
5	17725588	17762677	ENSCHIG00000007192	transmembrane O-mannosyltransferase targeting cadherins 3 [Source:NCBI gene;Acc:102171033]	-	-	-	GO:0005783//endoplasmic reticulum;GO:0043227//membrane-bounded organelle;GO:0110165//cellular anatomical entity;GO:0005737//cytoplasm;GO:0016021//integral component of membrane;GO:0043231//intracellular membrane-bounded organelle;GO:0012505//endomembrane system;GO:0043226//organelle;GO:0031224//intrinsic component of membrane;GO:0043229//intracellular organelle;GO:0016020//membrane;GO:0005622//in…	GO:0016757//glycosyltransferase activity;GO:0140096//catalytic activity, acting on a protein;GO:0000030//mannosyltransferase activity;GO:0003824//catalytic activity;GO:0005515//protein binding;GO:0004169//dolichyl-phosphate-mannose-protein mannosyltransferase activity;GO:0016740//transferase activity;GO:0005488//binding;GO:0016758//hexosyltransferase activity	GO:1901800//positive regulation of proteasomal protein catabolic process;GO:0070085//glycosylation;GO:0006807//nitrogen compound metabolic process;GO:0009987//cellular process;GO:0035269//protein O-linked mannosylation;GO:0061136//regulation of proteasomal protein catabolic process;GO:0044249//cellular biosynthetic process;GO:1903362//regulation of cellular protein catabolic process;GO:0009058//b…
5	17951263	18151736	ENSCHIG00000025211	KIT ligand [Source:NCBI gene;Acc:100860807]	Human Diseases; Environmental Information Processing; Organismal Systems	Cancer: overview;Signal transduction;Endocrine system;Immune system	ko05200//Pathways in cancer;ko04151//PI3K-Akt signaling pathway;ko04010//MAPK signaling pathway;ko04014//Ras signaling pathway;ko04015//Rap1 signaling pathway;ko04072//Phospholipase D signaling pathway;ko04916//Melanogenesis;ko04640//Hematopoietic cell lineage	GO:0005886//plasma membrane;GO:0005622//intracellular anatomical structure;GO:0016021//integral component of membrane;GO:0016020//membrane;GO:0030027//lamellipodium;GO:0005615//extracellular space;GO:0005576//extracellular region;GO:0030175//filopodium;GO:0031252//cell leading edge;GO:0120025//plasma membrane bounded cell projection;GO:0042995//cell projection;GO:0110165//cellular anatomical enti…	GO:0048018//receptor ligand activity;GO:0005488//binding;GO:0005102//signaling receptor binding;GO:0005173//stem cell factor receptor binding;GO:0005515//protein binding;GO:0030546//signaling receptor activator activity;GO:0005125//cytokine activity;GO:0005126//cytokine receptor binding;GO:0008083//growth factor activity	GO:0032268//regulation of cellular protein metabolic process;GO:0035162//embryonic hemopoiesis;GO:0051272//positive regulation of cellular component movement;GO:0051094//positive regulation of developmental process;GO:0048513//animal organ development;GO:0043069//negative regulation of programmed cell death;GO:0040012//regulation of locomotion;GO:0043085//positive regulation of catalytic activity…
5	30507454	30509594	ENSCHIG00000019252	ADP ribosylation factor 3 [Source:NCBI gene;Acc:102180285]	Cellular Processes	Transport and catabolism	ko04144//Endocytosis	GO:0005622//intracellular anatomical structure;GO:0043231//intracellular membrane-bounded organelle;GO:0012505//endomembrane system;GO:0043226//organelle;GO:0043227//membrane-bounded organelle;GO:0005794//Golgi apparatus;GO:0005737//cytoplasm;GO:0110165//cellular anatomical entity;GO:0043229//intracellular organelle	GO:0043167//ion binding;GO:0019001//guanyl nucleotide binding;GO:0035639//purine ribonucleoside triphosphate binding;GO:1901265//nucleoside phosphate binding;GO:0005488//binding;GO:0043168//anion binding;GO:0032555//purine ribonucleotide binding;GO:0017076//purine nucleotide binding;GO:1901363//heterocyclic compound binding;GO:0097367//carbohydrate derivative binding;GO:0032561//guanyl ribonucleo…	GO:0009987//cellular process;GO:0048193//Golgi vesicle transport;GO:0006890//retrograde vesicle-mediated transport, Golgi to endoplasmic reticulum;GO:0051234//establishment of localization;GO:0051179//localization;GO:0006810//transport;GO:0016192//vesicle-mediated transport
5	30520893	30524216	ENSCHIG00000015331	FKBP prolyl isomerase 11 [Source:NCBI gene;Acc:102180567]	-	-	-	GO:0110165//cellular anatomical entity;GO:0031224//intrinsic component of membrane;GO:0016021//integral component of membrane;GO:0016020//membrane	GO:0016853//isomerase activity;GO:0140096//catalytic activity, acting on a protein;GO:0003755//peptidyl-prolyl cis-trans isomerase activity;GO:0003824//catalytic activity;GO:0016859//cis-trans isomerase activity	GO:0019538//protein metabolic process;GO:0018193//peptidyl-amino acid modification;GO:0044260//cellular macromolecule metabolic process;GO:1901564//organonitrogen compound metabolic process;GO:0006457//protein folding;GO:0006807//nitrogen compound metabolic process;GO:0000413//protein peptidyl-prolyl isomerization;GO:0061077//chaperone-mediated protein folding;GO:0044267//cellular protein metabol…
5	30524915	30533516	ENSCHIG00000009627	coiled-coil domain containing 65 [Source:NCBI gene;Acc:102181189]	-	-	-	GO:0030286//dynein complex;GO:0110165//cellular anatomical entity;GO:0005815//microtubule organizing center;GO:0043227//membrane-bounded organelle;GO:0031514//motile cilium;GO:0005737//cytoplasm;GO:0120025//plasma membrane bounded cell projection;GO:0032838//plasma membrane bounded cell projection cytoplasm;GO:1902494//catalytic complex;GO:0043228//non-membrane-bounded organelle;GO:0005858//axone…	-	GO:0030030//cell projection organization;GO:0060271//cilium assembly;GO:0022607//cellular component assembly;GO:0035082//axoneme assembly;GO:0034622//cellular protein-containing complex assembly;GO:0003352//regulation of cilium movement;GO:0065003//protein-containing complex assembly;GO:0070286//axonemal dynein complex assembly;GO:0051270//regulation of cellular component movement;GO:0032879//reg…
5	30562306	30570159	ENSCHIG00000026053	Rho family GTPase 1 [Source:NCBI gene;Acc:102181473]	Organismal Systems	Development and regeneration	ko04360//Axon guidance	GO:0110165//cellular anatomical entity;GO:0043226//organelle;GO:0015629//actin cytoskeleton;GO:0071944//cell periphery;GO:0005622//intracellular anatomical structure;GO:0043231//intracellular membrane-bounded organelle;GO:0016020//membrane;GO:0043229//intracellular organelle;GO:0005856//cytoskeleton;GO:0005911//cell-cell junction;GO:0043227//membrane-bounded organelle;GO:0070161//anchoring juncti…	GO:0005515//protein binding;GO:0097159//organic cyclic compound binding;GO:0032561//guanyl ribonucleotide binding;GO:0019001//guanyl nucleotide binding;GO:0017076//purine nucleotide binding;GO:0043167//ion binding;GO:0032555//purine ribonucleotide binding;GO:0005102//signaling receptor binding;GO:0003824//catalytic activity;GO:0016462//pyrophosphatase activity;GO:0016817//hydrolase activity, acti…	GO:0030182//neuron differentiation;GO:0032501//multicellular organismal process;GO:0007399//nervous system development;GO:0009987//cellular process;GO:0007162//negative regulation of cell adhesion;GO:0097435//supramolecular fiber organization;GO:0022008//neurogenesis;GO:0023052//signaling;GO:0007015//actin filament organization;GO:0050789//regulation of biological process;GO:0050896//response to …
5	30578075	30587005	ENSCHIG00000018783	DEAD-box helicase 23 [Source:NCBI gene;Acc:102181753]	Genetic Information Processing	Transcription	ko03040//Spliceosome	GO:0005634//nucleus;GO:0043231//intracellular membrane-bounded organelle;GO:0110165//cellular anatomical entity;GO:0043227//membrane-bounded organelle;GO:0140513//nuclear protein-containing complex;GO:0071013//catalytic step 2 spliceosome;GO:0000785//chromatin;GO:0070013//intracellular organelle lumen;GO:0030532//small nuclear ribonucleoprotein complex;GO:0005730//nucleolus;GO:0097526//spliceosom…	GO:0016887//ATPase;GO:0017076//purine nucleotide binding;GO:0032555//purine ribonucleotide binding;GO:0140097//catalytic activity, acting on DNA;GO:0008094//ATPase, acting on DNA;GO:1901363//heterocyclic compound binding;GO:0036094//small molecule binding;GO:0000166//nucleotide binding;GO:0003824//catalytic activity;GO:0005524//ATP binding;GO:0097367//carbohydrate derivative binding;GO:0016787//h…	GO:0006260//DNA replication;GO:0062176//R-loop disassembly;GO:0044237//cellular metabolic process;GO:1901576//organic substance biosynthetic process;GO:0006261//DNA-dependent DNA replication;GO:0044260//cellular macromolecule metabolic process;GO:0043170//macromolecule metabolic process;GO:0044238//primary metabolic process;GO:0071704//organic substance metabolic process;GO:0009987//cellular proc…
5	30589619	30597450	ENSCHIG00000012486	calcium voltage-gated channel auxiliary subunit beta 3 [Source:NCBI gene;Acc:102182201]	Environmental Information Processing; Organismal Systems; Human Diseases	Signal transduction;Endocrine system;Circulatory system;Cardiovascular disease	ko04010//MAPK signaling pathway;ko04921//Oxytocin signaling pathway;ko04261//Adrenergic signaling in cardiomyocytes;ko05414//Dilated cardiomyopathy (DCM);ko05410//Hypertrophic cardiomyopathy (HCM);ko04260//Cardiac muscle contraction;ko05412//Arrhythmogenic right ventricular cardiomyopathy (ARVC)	GO:0034704//calcium channel complex;GO:0110165//cellular anatomical entity;GO:1902495//transmembrane transporter complex;GO:0005886//plasma membrane;GO:0005737//cytoplasm;GO:0016020//membrane;GO:0034703//cation channel complex;GO:0031224//intrinsic component of membrane;GO:0098796//membrane protein complex;GO:0005891//voltage-gated calcium channel complex;GO:0034702//ion channel complex;GO:000562…	GO:0022803//passive transmembrane transporter activity;GO:0005245//voltage-gated calcium channel activity;GO:0005216//ion channel activity;GO:0022836//gated channel activity;GO:0015075//ion transmembrane transporter activity;GO:0005215//transporter activity;GO:0005488//binding;GO:0022890//inorganic cation transmembrane transporter activity;GO:0022857//transmembrane transporter activity;GO:0005262…	GO:0002757//immune response-activating signal transduction;GO:0030001//metal ion transport;GO:0006816//calcium ion transport;GO:0007154//cell communication;GO:0009987//cellular process;GO:0070588//calcium ion transmembrane transport;GO:0006810//transport;GO:0034220//ion transmembrane transport;GO:0051049//regulation of transport;GO:0050852//T cell receptor signaling pathway;GO:0065007//biological…
5	38505792	38507833	ENSCHIG00000001508	-
5	40938451	41026978	ENSCHIG00000017658	chromosome 5 C12orf40 homolog [Source:NCBI gene;Acc:102184224]	-	-	-	-	-	-
5	41031375	41118399	ENSCHIG00000004597	ATP binding cassette subfamily D member 2 [Source:NCBI gene;Acc:102188922]	Cellular Processes; Environmental Information Processing	Transport and catabolism;Membrane transport	ko04146//Peroxisome;ko02010//ABC transporters	GO:0016021//integral component of membrane;GO:0042579//microbody;GO:0043227//membrane-bounded organelle;GO:0005622//intracellular anatomical structure;GO:0043229//intracellular organelle;GO:0005777//peroxisome;GO:0005737//cytoplasm;GO:0110165//cellular anatomical entity;GO:0031224//intrinsic component of membrane;GO:0043226//organelle;GO:0016020//membrane;GO:0043231//intracellular membrane-bounde…	GO:0017076//purine nucleotide binding;GO:0032555//purine ribonucleotide binding;GO:0005488//binding;GO:1901265//nucleoside phosphate binding;GO:0042626//ATPase-coupled transmembrane transporter activity;GO:0015399//primary active transmembrane transporter activity;GO:0000166//nucleotide binding;GO:0035639//purine ribonucleoside triphosphate binding;GO:0016887//ATPase;GO:0022804//active transmembr…	GO:0016042//lipid catabolic process;GO:0031331//positive regulation of cellular catabolic process;GO:0048518//positive regulation of biological process;GO:0006631//fatty acid metabolic process;GO:0009893//positive regulation of metabolic process;GO:0046395//carboxylic acid catabolic process;GO:0044238//primary metabolic process;GO:0051179//localization;GO:0031329//regulation of cellular catabolic…
5	55473941	55518420	ENSCHIG00000014022	R3H domain containing 2 [Source:NCBI gene;Acc:102176670]	-	-	-	-	GO:1901363//heterocyclic compound binding;GO:0005488//binding;GO:0003676//nucleic acid binding;GO:0097159//organic cyclic compound binding	-
5	55522018	55526900	ENSCHIG00000000887	SH3 and cysteine rich domain 3 [Source:NCBI gene;Acc:102179168]	-	-	-	GO:1990351//transporter complex;GO:0034703//cation channel complex;GO:0031981//nuclear lumen;GO:0043229//intracellular organelle;GO:0005886//plasma membrane;GO:0043226//organelle;GO:0019897//extrinsic component of plasma membrane;GO:0043231//intracellular membrane-bounded organelle;GO:0005622//intracellular anatomical structure;GO:0110165//cellular anatomical entity;GO:0016021//integral component…	GO:0005488//binding;GO:0042802//identical protein binding;GO:0005515//protein binding	GO:0060537//muscle tissue development;GO:0051146//striated muscle cell differentiation;GO:0048731//system development;GO:0051924//regulation of calcium ion transport;GO:0007274//neuromuscular synaptic transmission;GO:0060341//regulation of cellular localization;GO:0051716//cellular response to stimulus;GO:0042692//muscle cell differentiation;GO:0065009//regulation of molecular function;GO:1901019…
5	55536498	55541205	ENSCHIG00000003271	serine hydroxymethyltransferase 2 [Source:NCBI gene;Acc:102179919]	Metabolism; Human Diseases	Amino acid metabolism;Drug resistance: antineoplastic;Carbohydrate metabolism;Metabolism of cofactors and vitamins	ko00260//Glycine, serine and threonine metabolism;ko01523//Antifolate resistance;ko00630//Glyoxylate and dicarboxylate metabolism;ko00670//One carbon pool by folate	GO:0005634//nucleus;GO:0005740//mitochondrial envelope;GO:0005739//mitochondrion;GO:0031975//envelope;GO:0005856//cytoskeleton;GO:0043226//organelle;GO:0031090//organelle membrane;GO:0043228//non-membrane-bounded organelle;GO:0043229//intracellular organelle;GO:0042645//mitochondrial nucleoid;GO:0032991//protein-containing complex;GO:0070552//BRISC complex;GO:0110165//cellular anatomical entity;G…	GO:0016742//hydroxymethyl-, formyl- and related transferase activity;GO:0005488//binding;GO:0016741//transferase activity, transferring one-carbon groups;GO:0004372//glycine hydroxymethyltransferase activity;GO:0043167//ion binding;GO:0019842//vitamin binding;GO:0070279//vitamin B6 binding;GO:0016740//transferase activity;GO:0003682//chromatin binding;GO:0036094//small molecule binding;GO:0003824…	GO:0006807//nitrogen compound metabolic process;GO:0009070//serine family amino acid biosynthetic process;GO:0036211//protein modification process;GO:0080090//regulation of primary metabolic process;GO:0043170//macromolecule metabolic process;GO:0022607//cellular component assembly;GO:0043436//oxoacid metabolic process;GO:0046483//heterocycle metabolic process;GO:1901566//organonitrogen compound …
5	55544819	55545712	ENSCHIG00000003451	neurexophilin 4 [Source:HGNC Symbol;Acc:HGNC:8078]	-	-	-	GO:0110165//cellular anatomical entity;GO:0005576//extracellular region	-	-
5	55558382	55630475	ENSCHIG00000024408	LDL receptor related protein 1 [Source:NCBI gene;Acc:102189010]	Human Diseases; Organismal Systems	Neurodegenerative disease;Digestive system;Infectious disease: parasitic	ko05010//Alzheimer disease;ko04979//Cholesterol metabolism;ko05144//Malaria	GO:0071944//cell periphery;GO:0098590//plasma membrane region;GO:0016323//basolateral plasma membrane;GO:0043235//receptor complex;GO:0043229//intracellular organelle;GO:0005769//early endosome;GO:0016021//integral component of membrane;GO:0043226//organelle;GO:0016020//membrane;GO:0031224//intrinsic component of membrane;GO:0005886//plasma membrane;GO:0045178//basal part of cell;GO:0097708//intr…	GO:0005509//calcium ion binding;GO:0030276//clathrin binding;GO:0005488//binding;GO:0044877//protein-containing complex binding;GO:0046872//metal ion binding;GO:0016964//alpha-2 macroglobulin receptor activity;GO:0032050//clathrin heavy chain binding;GO:0043169//cation binding;GO:0005515//protein binding;GO:0038024//cargo receptor activity;GO:0043167//ion binding;GO:0034185//apolipoprotein binding	GO:0050794//regulation of cellular process;GO:0008152//metabolic process;GO:0043393//regulation of protein binding;GO:0045807//positive regulation of endocytosis;GO:0030100//regulation of endocytosis;GO:0031323//regulation of cellular metabolic process;GO:0044237//cellular metabolic process;GO:1905165//regulation of lysosomal protein catabolic process;GO:0065009//regulation of molecular function;…
5	55647775	55647923	ENSCHIG00000006361	-
5	55656406	55665880	ENSCHIG00000025666	signal transducer and activator of transcription 6 [Source:NCBI gene;Acc:102180571]	Human Diseases; Environmental Information Processing; Cellular Processes; Organismal Systems	Cancer: overview;Signal transduction;Infectious disease: viral;Cell growth and death;Immune system;Immune disease	ko05200//Pathways in cancer;ko04630//Jak-STAT signaling pathway;ko05161//Hepatitis B;ko04217//Necroptosis;ko04659//Th17 cell differentiation;ko04658//Th1 and Th2 cell differentiation;ko05321//Inflammatory bowel disease (IBD)	GO:0000785//chromatin;GO:0043227//membrane-bounded organelle;GO:0005694//chromosome;GO:0043233//organelle lumen;GO:0031981//nuclear lumen;GO:0043229//intracellular organelle;GO:0005829//cytosol;GO:0070013//intracellular organelle lumen;GO:0043228//non-membrane-bounded organelle;GO:0110165//cellular anatomical entity;GO:0043231//intracellular membrane-bounded organelle;GO:0005622//intracellular an…	GO:0005488//binding;GO:0019902//phosphatase binding;GO:0001228//DNA-binding transcription activator activity, RNA polymerase II-specific;GO:0042802//identical protein binding;GO:0000976//transcription cis-regulatory region binding;GO:0001067//transcription regulatory region nucleic acid binding;GO:0043565//sequence-specific DNA binding;GO:0005515//protein binding;GO:0001216//DNA-binding transcrip…	GO:0000122//negative regulation of transcription by RNA polymerase II;GO:0050777//negative regulation of immune response;GO:0002683//negative regulation of immune system process;GO:0050864//regulation of B cell activation;GO:0035710//CD4-positive, alpha-beta T cell activation;GO:0050867//positive regulation of cell activation;GO:0002366//leukocyte activation involved in immune response;GO:0042088…
5	55667940	55673034	ENSCHIG00000019285	NGFI-A binding protein 2 [Source:NCBI gene;Acc:102181003]	-	-	-	GO:0110165//cellular anatomical entity;GO:0005622//intracellular anatomical structure;GO:0043231//intracellular membrane-bounded organelle;GO:0043226//organelle;GO:0043227//membrane-bounded organelle;GO:0043229//intracellular organelle;GO:0005634//nucleus	GO:0140110//transcription regulator activity;GO:0005515//protein binding;GO:0003712//transcription coregulator activity;GO:0042802//identical protein binding;GO:0008134//transcription factor binding;GO:0005488//binding	GO:0045934//negative regulation of nucleobase-containing compound metabolic process;GO:1903506//regulation of nucleic acid-templated transcription;GO:0060348//bone development;GO:0048731//system development;GO:0051171//regulation of nitrogen compound metabolic process;GO:0030154//cell differentiation;GO:0022008//neurogenesis;GO:0019219//regulation of nucleobase-containing compound metabolic proce…
5	55682567	55698101	ENSCHIG00000015757	nuclear envelope integral membrane protein 1 [Source:NCBI gene;Acc:102181271]	-	-	-	GO:0005622//intracellular anatomical structure;GO:0043231//intracellular membrane-bounded organelle;GO:0031975//envelope;GO:0110165//cellular anatomical entity;GO:0019866//organelle inner membrane;GO:0031090//organelle membrane;GO:0005637//nuclear inner membrane;GO:0012505//endomembrane system;GO:0043226//organelle;GO:0031965//nuclear membrane;GO:0043229//intracellular organelle;GO:0016020//membr…	-	GO:0071840//cellular component organization or biogenesis;GO:0009987//cellular process;GO:0006996//organelle organization;GO:0010256//endomembrane system organization;GO:0006998//nuclear envelope organization;GO:0006997//nucleus organization;GO:0016043//cellular component organization;GO:0061024//membrane organization;GO:0071763//nuclear membrane organization
5	56593135	56613025	ENSCHIG00000013969	erb-b2 receptor tyrosine kinase 3 [Source:NCBI gene;Acc:102173448]	Environmental Information Processing; Human Diseases	Signal transduction;Cancer: overview;Drug resistance: antineoplastic	ko04151//PI3K-Akt signaling pathway;ko04010//MAPK signaling pathway;ko05205//Proteoglycans in cancer;ko04020//Calcium signaling pathway;ko05206//MicroRNAs in cancer;ko04012//ErbB signaling pathway;ko01521//EGFR tyrosine kinase inhibitor resistance	GO:0016328//lateral plasma membrane;GO:0016324//apical plasma membrane;GO:0110165//cellular anatomical entity;GO:0016021//integral component of membrane;GO:0005886//plasma membrane;GO:0016020//membrane;GO:0045177//apical part of cell;GO:0031224//intrinsic component of membrane;GO:0071944//cell periphery;GO:0098590//plasma membrane region	GO:0030554//adenyl nucleotide binding;GO:0000166//nucleotide binding;GO:0032553//ribonucleotide binding;GO:0004888//transmembrane signaling receptor activity;GO:0016773//phosphotransferase activity, alcohol group as acceptor;GO:0060089//molecular transducer activity;GO:0004713//protein tyrosine kinase activity;GO:1901363//heterocyclic compound binding;GO:0097367//carbohydrate derivative binding;G…	GO:0060548//negative regulation of cell death;GO:0009888//tissue development;GO:0006807//nitrogen compound metabolic process;GO:0043066//negative regulation of apoptotic process;GO:0006796//phosphate-containing compound metabolic process;GO:0051716//cellular response to stimulus;GO:0009893//positive regulation of metabolic process;GO:0106056//regulation of calcineurin-mediated signaling;GO:000646…
5	56655510	56657275	ENSCHIG00000014348	-	-	-	-	GO:0043232//intracellular non-membrane-bounded organelle;GO:0110165//cellular anatomical entity;GO:0043229//intracellular organelle;GO:0043226//organelle;GO:0005840//ribosome;GO:0005622//intracellular anatomical structure;GO:0043228//non-membrane-bounded organelle	GO:0005198//structural molecule activity;GO:0003735//structural constituent of ribosome	GO:0034645//cellular macromolecule biosynthetic process;GO:0043604//amide biosynthetic process;GO:0044249//cellular biosynthetic process;GO:0008152//metabolic process;GO:0034641//cellular nitrogen compound metabolic process;GO:0043043//peptide biosynthetic process;GO:1901564//organonitrogen compound metabolic process;GO:0009058//biosynthetic process;GO:0044267//cellular protein metabolic process;…
5	56666332	56676629	ENSCHIG00000015072	IKAROS family zinc finger 4 [Source:NCBI gene;Acc:102168982]	-	-	-	-	GO:1901363//heterocyclic compound binding;GO:0043565//sequence-specific DNA binding;GO:0003676//nucleic acid binding;GO:0097159//organic cyclic compound binding;GO:0043425//bHLH transcription factor binding;GO:0005515//protein binding;GO:0008134//transcription factor binding;GO:0003677//DNA binding;GO:0140297//DNA-binding transcription factor binding;GO:0005488//binding	GO:0051253//negative regulation of RNA metabolic process;GO:0006357//regulation of transcription by RNA polymerase II;GO:1902680//positive regulation of RNA biosynthetic process;GO:0031325//positive regulation of cellular metabolic process;GO:2000113//negative regulation of cellular macromolecule biosynthetic process;GO:0009889//regulation of biosynthetic process;GO:0031326//regulation of cellula…
5	56688695	56692456	ENSCHIG00000006773	sulfite oxidase [Source:NCBI gene;Acc:102174192]	Metabolism	Energy metabolism	ko00920//Sulfur metabolism	GO:0005622//intracellular anatomical structure;GO:0043229//intracellular organelle;GO:0005737//cytoplasm;GO:0043231//intracellular membrane-bounded organelle;GO:0110165//cellular anatomical entity;GO:0005783//endoplasmic reticulum;GO:0043226//organelle;GO:0043227//membrane-bounded organelle;GO:0012505//endomembrane system	GO:0046906//tetrapyrrole binding;GO:1901363//heterocyclic compound binding;GO:0003824//catalytic activity;GO:0030151//molybdenum ion binding;GO:0016491//oxidoreductase activity;GO:0008482//sulfite oxidase activity;GO:0020037//heme binding;GO:0097159//organic cyclic compound binding;GO:0046914//transition metal ion binding;GO:0016667//oxidoreductase activity, acting on a sulfur group of donors;GO:…	GO:0006790//sulfur compound metabolic process;GO:0044237//cellular metabolic process;GO:0009987//cellular process;GO:0008152//metabolic process
5	56698500	56698921	ENSCHIG00000022774	-	-	-	-	-	-	-
5	56698946	56702597	ENSCHIG00000010333	RAB5B, member RAS oncogene family [Source:NCBI gene;Acc:102174814]	Cellular Processes; Environmental Information Processing; Human Diseases; Organismal Systems	Transport and catabolism;Signal transduction;Infectious disease: bacterial;Infectious disease: parasitic;Excretory system	ko04144//Endocytosis;ko04014//Ras signaling pathway;ko05132//Salmonella infection;ko05152//Tuberculosis;ko04145//Phagosome;ko05146//Amoebiasis;ko04962//Vasopressin-regulated water reabsorption	GO:0031410//cytoplasmic vesicle;GO:0043227//membrane-bounded organelle;GO:0043226//organelle;GO:0043229//intracellular organelle;GO:0110165//cellular anatomical entity;GO:0097708//intracellular vesicle;GO:0030139//endocytic vesicle;GO:0043231//intracellular membrane-bounded organelle;GO:0005737//cytoplasm;GO:0031982//vesicle;GO:0005622//intracellular anatomical structure	GO:0016817//hydrolase activity, acting on acid anhydrides;GO:0097159//organic cyclic compound binding;GO:0017076//purine nucleotide binding;GO:0016787//hydrolase activity;GO:0032561//guanyl ribonucleotide binding;GO:0003824//catalytic activity;GO:1901363//heterocyclic compound binding;GO:1901265//nucleoside phosphate binding;GO:0097367//carbohydrate derivative binding;GO:0032553//ribonucleotide b…	GO:0009987//cellular process;GO:0006996//organelle organization;GO:0050789//regulation of biological process;GO:0051128//regulation of cellular component organization;GO:0016050//vesicle organization;GO:0051049//regulation of transport;GO:0010256//endomembrane system organization;GO:0030100//regulation of endocytosis;GO:0050794//regulation of cellular process;GO:0007032//endosome organization;GO:…
5	82409900	82413256	ENSCHIG00000024108	basic helix-loop-helix family member e41 [Source:NCBI gene;Acc:102184410]	Organismal Systems	Environmental adaptation	ko04710//Circadian rhythm	-	GO:0140110//transcription regulator activity;GO:0005488//binding;GO:0042826//histone deacetylase binding;GO:0140297//DNA-binding transcription factor binding;GO:0070888//E-box binding;GO:0001067//transcription regulatory region nucleic acid binding;GO:0000978//RNA polymerase II cis-regulatory region sequence-specific DNA binding;GO:0046982//protein heterodimerization activity;GO:0001227//DNA-bind…	GO:0060255//regulation of macromolecule metabolic process;GO:0080090//regulation of primary metabolic process;GO:0051252//regulation of RNA metabolic process;GO:0009892//negative regulation of metabolic process;GO:0032922//circadian regulation of gene expression;GO:1903507//negative regulation of nucleic acid-templated transcription;GO:0051172//negative regulation of nitrogen compound metabolic p…
5	82458962	82572647	ENSCHIG00000024588	Ras association domain family member 8 [Source:NCBI gene;Acc:102171693]	-	-	-	-	-	GO:0007165//signal transduction;GO:0007154//cell communication;GO:0065007//biological regulation;GO:0051716//cellular response to stimulus;GO:0050789//regulation of biological process;GO:0050896//response to stimulus;GO:0023052//signaling;GO:0009987//cellular process;GO:0050794//regulation of cellular process
5	87721195	87862652	ENSCHIG00000025590	phosphodiesterase 3A [Source:NCBI gene;Acc:102168704]	Environmental Information Processing; Metabolism; Human Diseases; Organismal Systems	Signal transduction;Nucleotide metabolism;Substance dependence;Endocrine system	ko04024//cAMP signaling pathway;ko04022//cGMP-PKG signaling pathway;ko00230//Purine metabolism;ko05032//Morphine addiction;ko04924//Renin secretion	GO:0005622//intracellular anatomical structure;GO:0005737//cytoplasm;GO:0110165//cellular anatomical entity;GO:0005829//cytosol;GO:0016020//membrane	GO:0042578//phosphoric ester hydrolase activity;GO:0046872//metal ion binding;GO:0004112//cyclic-nucleotide phosphodiesterase activity;GO:0004114//3',5'-cyclic-nucleotide phosphodiesterase activity;GO:0004115//3',5'-cyclic-AMP phosphodiesterase activity;GO:0008081//phosphoric diester hydrolase activity;GO:0043169//cation binding;GO:0043167//ion binding;GO:0003824//catalytic activity;GO:0016787//h…	GO:0070887//cellular response to chemical stimulus;GO:0019933//cAMP-mediated signaling;GO:0045597//positive regulation of cell differentiation;GO:2000243//positive regulation of reproductive process;GO:0010243//response to organonitrogen compound;GO:0051128//regulation of cellular component organization;GO:0051445//regulation of meiotic cell cycle;GO:0000003//reproduction;GO:0040020//regulation o…
5	87832183	87832289	ENSCHIG00000005347	-
5	89913063	90360340	ENSCHIG00000019158	phosphatidylinositol-4-phosphate 3-kinase catalytic subunit type 2 gamma [Source:NCBI gene;Acc:102172975]	Environmental Information Processing; Metabolism	Signal transduction;Carbohydrate metabolism	ko04070//Phosphatidylinositol signaling system;ko00562//Inositol phosphate metabolism	-	GO:0035004//phosphatidylinositol 3-kinase activity;GO:0016301//kinase activity;GO:0043167//ion binding;GO:0016307//phosphatidylinositol phosphate kinase activity;GO:0003824//catalytic activity;GO:0016740//transferase activity;GO:0000166//nucleotide binding;GO:0030554//adenyl nucleotide binding;GO:0032555//purine ribonucleotide binding;GO:0005524//ATP binding;GO:0032553//ribonucleotide binding;GO:…	GO:0016310//phosphorylation;GO:0046854//phosphatidylinositol phosphate biosynthetic process;GO:0044238//primary metabolic process;GO:0009058//biosynthetic process;GO:0046474//glycerophospholipid biosynthetic process;GO:0071704//organic substance metabolic process;GO:0007154//cell communication;GO:0051716//cellular response to stimulus;GO:0044255//cellular lipid metabolic process;GO:0050896//respo…
5	92948297	93214351	ENSCHIG00000010379	protein tyrosine phosphatase receptor type O [Source:NCBI gene;Acc:108636039]	-	-	-	GO:0005886//plasma membrane;GO:0098590//plasma membrane region;GO:0099699//integral component of synaptic membrane;GO:0071944//cell periphery;GO:0043226//organelle;GO:0099572//postsynaptic specialization;GO:0097060//synaptic membrane;GO:0098936//intrinsic component of postsynaptic membrane;GO:0098948//intrinsic component of postsynaptic specialization membrane;GO:0045177//apical part of cell;GO:0…	GO:0042803//protein homodimerization activity;GO:0140096//catalytic activity, acting on a protein;GO:0017147//Wnt-protein binding;GO:0042578//phosphoric ester hydrolase activity;GO:0016791//phosphatase activity;GO:0003824//catalytic activity;GO:0005488//binding;GO:0004721//phosphoprotein phosphatase activity;GO:0016788//hydrolase activity, acting on ester bonds;GO:0045296//cadherin binding;GO:000…	GO:0051128//regulation of cellular component organization;GO:0016043//cellular component organization;GO:0044057//regulation of system process;GO:0043170//macromolecule metabolic process;GO:0010646//regulation of cell communication;GO:0001932//regulation of protein phosphorylation;GO:0061005//cell differentiation involved in kidney development;GO:0048858//cell projection morphogenesis;GO:0019538/…
5	102794379	102820542	ENSCHIG00000015626	non-SMC condensin I complex subunit D2 [Source:NCBI gene;Acc:102176308]	-	-	-	GO:0005622//intracellular anatomical structure;GO:0005737//cytoplasm;GO:0000228//nuclear chromosome;GO:0000793//condensed chromosome;GO:0031981//nuclear lumen;GO:0043229//intracellular organelle;GO:0005634//nucleus;GO:0044815//DNA packaging complex;GO:0043232//intracellular non-membrane-bounded organelle;GO:0043227//membrane-bounded organelle;GO:0005694//chromosome;GO:0031974//membrane-enclosed l…	GO:0042393//histone binding;GO:0005488//binding;GO:0005515//protein binding	GO:0071840//cellular component organization or biogenesis;GO:0016043//cellular component organization;GO:0030261//chromosome condensation;GO:0051276//chromosome organization;GO:0140014//mitotic nuclear division;GO:0098813//nuclear chromosome segregation;GO:0007049//cell cycle;GO:0000280//nuclear division;GO:0006323//DNA packaging;GO:0006996//organelle organization;GO:0048285//organelle fission;GO…
5	102813002	102813323	ENSCHIG00000006448	-
5	102822279	102823163	ENSCHIG00000011385	mitochondrial ribosomal protein L51 [Source:NCBI gene;Acc:102176591]	-	-	-	GO:0005739//mitochondrion;GO:1990904//ribonucleoprotein complex;GO:0110165//cellular anatomical entity;GO:0043229//intracellular organelle;GO:0015934//large ribosomal subunit;GO:0000315//organellar large ribosomal subunit;GO:0044391//ribosomal subunit;GO:0005737//cytoplasm;GO:0043226//organelle;GO:0070013//intracellular organelle lumen;GO:0031974//membrane-enclosed lumen;GO:0005622//intracellular…	GO:0003735//structural constituent of ribosome;GO:0005198//structural molecule activity	GO:0006807//nitrogen compound metabolic process;GO:0009987//cellular process;GO:1901564//organonitrogen compound metabolic process;GO:0034645//cellular macromolecule biosynthetic process;GO:0010467//gene expression;GO:1901576//organic substance biosynthetic process;GO:0043604//amide biosynthetic process;GO:0008152//metabolic process;GO:0034641//cellular nitrogen compound metabolic process;GO:0006…
5	102837757	102839252	ENSCHIG00000014523	vesicle associated membrane protein 1 [Source:HGNC Symbol;Acc:HGNC:12642]	-	-	-	GO:0043231//intracellular membrane-bounded organelle;GO:0031982//vesicle;GO:0043227//membrane-bounded organelle;GO:0031090//organelle membrane;GO:0042581//specific granule;GO:0099503//secretory vesicle;GO:0012506//vesicle membrane;GO:0098588//bounding membrane of organelle;GO:0005622//intracellular anatomical structure;GO:0070820//tertiary granule;GO:0012505//endomembrane system;GO:0030659//cytop…	-	GO:0016192//vesicle-mediated transport;GO:0006810//transport;GO:0051234//establishment of localization;GO:0051179//localization;GO:0009987//cellular process
5	102840559	102848893	ENSCHIG00000016665	TAP binding protein like [Source:NCBI gene;Acc:102176863]	-	-	-	GO:0043231//intracellular membrane-bounded organelle;GO:0043227//membrane-bounded organelle;GO:0043229//intracellular organelle;GO:0005737//cytoplasm;GO:0016020//membrane;GO:0005622//intracellular anatomical structure;GO:0110165//cellular anatomical entity;GO:0043226//organelle;GO:0031224//intrinsic component of membrane;GO:0016021//integral component of membrane;GO:0005783//endoplasmic reticulum…	GO:0044877//protein-containing complex binding;GO:0005488//binding;GO:0023024//MHC class I protein complex binding;GO:0023023//MHC protein complex binding	GO:0002502//peptide antigen assembly with MHC class I protein complex;GO:0002501//peptide antigen assembly with MHC protein complex;GO:0071840//cellular component organization or biogenesis;GO:0050789//regulation of biological process;GO:0002683//negative regulation of immune system process;GO:0048519//negative regulation of biological process;GO:0002590//negative regulation of antigen processing…
5	102851766	102856386	ENSCHIG00000021715	CD27 molecule [Source:NCBI gene;Acc:102177601]	Environmental Information Processing	Signaling molecules and interaction	ko04060//Cytokine-cytokine receptor interaction	GO:0071944//cell periphery;GO:0098552//side of membrane;GO:0009897//external side of plasma membrane;GO:0031224//intrinsic component of membrane;GO:0016020//membrane;GO:0009986//cell surface;GO:0110165//cellular anatomical entity;GO:0005886//plasma membrane;GO:0016021//integral component of membrane	GO:0060089//molecular transducer activity;GO:0061135//endopeptidase regulator activity;GO:0098772//molecular function regulator;GO:0004888//transmembrane signaling receptor activity;GO:0004857//enzyme inhibitor activity;GO:0004866//endopeptidase inhibitor activity;GO:0043027//cysteine-type endopeptidase inhibitor activity involved in apoptotic process;GO:0043028//cysteine-type endopeptidase regul…	GO:2000026//regulation of multicellular organismal development;GO:0051251//positive regulation of lymphocyte activation;GO:0043408//regulation of MAPK cascade;GO:0002682//regulation of immune system process;GO:0050865//regulation of cell activation;GO:0050870//positive regulation of T cell activation;GO:1903708//positive regulation of hemopoiesis;GO:0030155//regulation of cell adhesion;GO:0050790…
5	102894521	102905386	ENSCHIG00000022975	lymphotoxin beta receptor [Source:NCBI gene;Acc:102189744]	Environmental Information Processing; Human Diseases; Organismal Systems	Signaling molecules and interaction;Infectious disease: viral;Cancer: overview;Signal transduction;Immune system	ko04060//Cytokine-cytokine receptor interaction;ko05166//Human T-cell leukemia virus 1 infection;ko05203//Viral carcinogenesis;ko04066//HIF-1 signaling pathway;ko04064//NF-kappa B signaling pathway;ko04061//Viral protein interaction with cytokine and cytokine receptor;ko04672//Intestinal immune network for IgA production	GO:0005794//Golgi apparatus;GO:0016021//integral component of membrane;GO:0043231//intracellular membrane-bounded organelle;GO:0031224//intrinsic component of membrane;GO:0043227//membrane-bounded organelle;GO:0005737//cytoplasm;GO:0012505//endomembrane system;GO:0016020//membrane;GO:0110165//cellular anatomical entity;GO:0005622//intracellular anatomical structure;GO:0043226//organelle;GO:004322…	GO:0031625//ubiquitin protein ligase binding;GO:0005515//protein binding;GO:0042802//identical protein binding;GO:0019899//enzyme binding;GO:0005488//binding;GO:0044389//ubiquitin-like protein ligase binding	GO:0010942//positive regulation of cell death;GO:0002520//immune system development;GO:0070302//regulation of stress-activated protein kinase signaling cascade;GO:0097028//dendritic cell differentiation;GO:0043068//positive regulation of programmed cell death;GO:0002274//myeloid leukocyte activation;GO:0043011//myeloid dendritic cell differentiation;GO:0030097//hemopoiesis;GO:0048869//cellular de…
5	105971291	106057761	ENSCHIG00000016545	IQ motif and Sec7 domain ArfGEF 3 [Source:NCBI gene;Acc:102171957]	Cellular Processes	Transport and catabolism	ko04144//Endocytosis	GO:0043229//intracellular organelle;GO:0043231//intracellular membrane-bounded organelle;GO:0031974//membrane-enclosed lumen;GO:0005829//cytosol;GO:0070013//intracellular organelle lumen;GO:0043227//membrane-bounded organelle;GO:0005634//nucleus;GO:0110165//cellular anatomical entity;GO:0005654//nucleoplasm;GO:0005622//intracellular anatomical structure;GO:0031981//nuclear lumen;GO:0005737//cytop…	GO:0008047//enzyme activator activity;GO:0005096//GTPase activator activity;GO:0005488//binding;GO:0098772//molecular function regulator;GO:0060589//nucleoside-triphosphatase regulator activity;GO:0030234//enzyme regulator activity;GO:0005085//guanyl-nucleotide exchange factor activity;GO:0030695//GTPase regulator activity;GO:0005515//protein binding	GO:1902531//regulation of intracellular signal transduction;GO:0050794//regulation of cellular process;GO:0009966//regulation of signal transduction;GO:0065007//biological regulation;GO:0048583//regulation of response to stimulus;GO:0051056//regulation of small GTPase mediated signal transduction;GO:0050790//regulation of catalytic activity;GO:0032012//regulation of ARF protein signal transductio…
5	106075439	106089410	ENSCHIG00000013596	sodium- and chloride-dependent betaine transporter [Source:NCBI gene;Acc:102172245]	Organismal Systems	Nervous system	ko04727//GABAergic synapse;ko04721//Synaptic vesicle cycle	GO:0016021//integral component of membrane;GO:0071944//cell periphery;GO:0005887//integral component of plasma membrane;GO:0110165//cellular anatomical entity;GO:0005886//plasma membrane;GO:0031226//intrinsic component of plasma membrane;GO:0031224//intrinsic component of membrane;GO:0016020//membrane	GO:0015171//amino acid transmembrane transporter activity;GO:0008028//monocarboxylic acid transmembrane transporter activity;GO:0015294//solute:cation symporter activity;GO:0005283//amino acid:sodium symporter activity;GO:0015291//secondary active transmembrane transporter activity;GO:0005215//transporter activity;GO:0015370//solute:sodium symporter activity;GO:0015185//gamma-aminobutyric acid tr…	GO:0006810//transport;GO:0071705//nitrogen compound transport;GO:0015812//gamma-aminobutyric acid transport;GO:0015849//organic acid transport;GO:0071702//organic substance transport;GO:0006811//ion transport;GO:0051234//establishment of localization;GO:0051179//localization;GO:0006836//neurotransmitter transport;GO:0006865//amino acid transport;GO:0015711//organic anion transport;GO:0006820//ani…
5	106099482	106137919	ENSCHIG00000009059	solute carrier family 6 member 13 [Source:NCBI gene;Acc:102183579]	Organismal Systems	Nervous system	ko04727//GABAergic synapse;ko04721//Synaptic vesicle cycle	GO:0031226//intrinsic component of plasma membrane;GO:0005886//plasma membrane;GO:0110165//cellular anatomical entity;GO:0005887//integral component of plasma membrane;GO:0016020//membrane;GO:0071944//cell periphery;GO:0031224//intrinsic component of membrane;GO:0016021//integral component of membrane	GO:0005332//gamma-aminobutyric acid:sodium symporter activity;GO:0015081//sodium ion transmembrane transporter activity;GO:0008028//monocarboxylic acid transmembrane transporter activity;GO:0015293//symporter activity;GO:0005343//organic acid:sodium symporter activity;GO:0015370//solute:sodium symporter activity;GO:0015294//solute:cation symporter activity;GO:0005283//amino acid:sodium symporter …	GO:0048518//positive regulation of biological process;GO:0048522//positive regulation of cellular process;GO:0071705//nitrogen compound transport;GO:0006836//neurotransmitter transport;GO:0015812//gamma-aminobutyric acid transport;GO:0098657//import into cell;GO:0071702//organic substance transport;GO:0010942//positive regulation of cell death;GO:0006865//amino acid transport;GO:0065007//biologic…
5	106158190	106221465	ENSCHIG00000002022	lysine demethylase 5A [Source:NCBI gene;Acc:102183856]	-	-	-	GO:0043229//intracellular organelle;GO:0110165//cellular anatomical entity;GO:0005622//intracellular anatomical structure;GO:0043227//membrane-bounded organelle;GO:0043226//organelle;GO:0043231//intracellular membrane-bounded organelle;GO:0005634//nucleus	GO:0005515//protein binding;GO:0043167//ion binding;GO:0043169//cation binding;GO:0051213//dioxygenase activity;GO:0034647//histone demethylase activity (H3-trimethyl-K4 specific);GO:0046872//metal ion binding;GO:0003690//double-stranded DNA binding;GO:0032452//histone demethylase activity;GO:0005488//binding;GO:0140457//protein demethylase activity;GO:1990837//sequence-specific double-stranded D…	GO:0006355//regulation of transcription, DNA-templated;GO:0031326//regulation of cellular biosynthetic process;GO:0080090//regulation of primary metabolic process;GO:1901564//organonitrogen compound metabolic process;GO:0019538//protein metabolic process;GO:0010468//regulation of gene expression;GO:0019222//regulation of metabolic process;GO:0045935//positive regulation of nucleobase-containing c…
5	106227498	106254245	ENSCHIG00000013708	coiled-coil domain containing 77 [Source:NCBI gene;Acc:102184128]	-	-	-	GO:0005815//microtubule organizing center;GO:0005856//cytoskeleton;GO:0005813//centrosome;GO:0110165//cellular anatomical entity;GO:0043226//organelle;GO:0005622//intracellular anatomical structure;GO:0043232//intracellular non-membrane-bounded organelle;GO:0015630//microtubule cytoskeleton;GO:0043229//intracellular organelle;GO:0043228//non-membrane-bounded organelle	-	-
5	106269505	106365423	ENSCHIG00000016775	beta-1,4-N-acetyl-galactosaminyltransferase 3 [Source:NCBI gene;Acc:102172522]	Metabolism	Glycan biosynthesis and metabolism	ko00513//Various types of N-glycan biosynthesis	GO:0031984//organelle subcompartment;GO:0005794//Golgi apparatus;GO:0098588//bounding membrane of organelle;GO:0016020//membrane;GO:0043231//intracellular membrane-bounded organelle;GO:0031090//organelle membrane;GO:0012505//endomembrane system;GO:0043226//organelle;GO:0031985//Golgi cisterna;GO:0110165//cellular anatomical entity;GO:0005795//Golgi stack;GO:0031224//intrinsic component of membran…	GO:0016757//glycosyltransferase activity;GO:0016740//transferase activity;GO:0033842//N-acetyl-beta-glucosaminyl-glycoprotein 4-beta-N-acetylgalactosaminyltransferase activity;GO:0140096//catalytic activity, acting on a protein;GO:0008376//acetylgalactosaminyltransferase activity;GO:0003824//catalytic activity;GO:0140103//catalytic activity, acting on a glycoprotein;GO:0016758//hexosyltransferase…	GO:0044267//cellular protein metabolic process;GO:0006464//cellular protein modification process;GO:0071704//organic substance metabolic process;GO:0006807//nitrogen compound metabolic process;GO:0043170//macromolecule metabolic process;GO:0044238//primary metabolic process;GO:0009987//cellular process;GO:0008152//metabolic process;GO:0044237//cellular metabolic process;GO:0043412//macromolecule …
5	106708679	106972256	ENSCHIG00000004284	ELKS/RAB6-interacting/CAST family member 1 [Source:NCBI gene;Acc:102185543]	Environmental Information Processing	Signal transduction	ko04064//NF-kappa B signaling pathway	GO:0005622//intracellular anatomical structure;GO:0005813//centrosome;GO:0015630//microtubule cytoskeleton;GO:0005737//cytoplasm;GO:0043232//intracellular non-membrane-bounded organelle;GO:0036064//ciliary basal body;GO:0043229//intracellular organelle;GO:1902494//catalytic complex;GO:1990234//transferase complex;GO:0008385//IkappaB kinase complex;GO:0120025//plasma membrane bounded cell projecti…	-	GO:0050896//response to stimulus;GO:0035556//intracellular signal transduction;GO:0007249//I-kappaB kinase/NF-kappaB signaling;GO:0051716//cellular response to stimulus;GO:0006468//protein phosphorylation;GO:0007165//signal transduction;GO:0006807//nitrogen compound metabolic process;GO:0043412//macromolecule modification;GO:0009987//cellular process;GO:0006793//phosphorus metabolic process;GO:00…
5	107134830	107153444	ENSCHIG00000015477	adiponectin receptor 2 [Source:NCBI gene;Acc:102173644]	Human Diseases; Environmental Information Processing; Organismal Systems	Endocrine and metabolic disease;Signal transduction;Aging;Endocrine system	ko04932//Non-alcoholic fatty liver disease (NAFLD);ko04152//AMPK signaling pathway;ko04211//Longevity regulating pathway;ko04920//Adipocytokine signaling pathway	GO:0071944//cell periphery;GO:0031226//intrinsic component of plasma membrane;GO:0031224//intrinsic component of membrane;GO:0110165//cellular anatomical entity;GO:0005886//plasma membrane;GO:0016020//membrane;GO:0016021//integral component of membrane	GO:0060089//molecular transducer activity;GO:0042562//hormone binding;GO:0042802//identical protein binding;GO:0055100//adiponectin binding;GO:0005488//binding;GO:0005515//protein binding;GO:0038023//signaling receptor activity;GO:0097003//adipokinetic hormone receptor activity;GO:0016500//protein-hormone receptor activity	GO:0071345//cellular response to cytokine stimulus;GO:0032501//multicellular organismal process;GO:0032870//cellular response to hormone stimulus;GO:0009653//anatomical structure morphogenesis;GO:0051716//cellular response to stimulus;GO:0060055//angiogenesis involved in wound healing;GO:0034097//response to cytokine;GO:0048514//blood vessel morphogenesis;GO:0009893//positive regulation of metabo…
5	107156990	107223577	ENSCHIG00000015754	calcium voltage-gated channel auxiliary subunit alpha2delta 4 [Source:NCBI gene;Acc:102176592]	Environmental Information Processing; Organismal Systems; Human Diseases	Signal transduction;Endocrine system;Circulatory system;Cardiovascular disease	ko04010//MAPK signaling pathway;ko04921//Oxytocin signaling pathway;ko04261//Adrenergic signaling in cardiomyocytes;ko05414//Dilated cardiomyopathy (DCM);ko05410//Hypertrophic cardiomyopathy (HCM);ko04260//Cardiac muscle contraction;ko05412//Arrhythmogenic right ventricular cardiomyopathy (ARVC)	GO:0032991//protein-containing complex;GO:0016021//integral component of membrane;GO:0031224//intrinsic component of membrane;GO:1902495//transmembrane transporter complex;GO:1990351//transporter complex;GO:0005886//plasma membrane;GO:0098797//plasma membrane protein complex;GO:0110165//cellular anatomical entity;GO:0098796//membrane protein complex;GO:0034702//ion channel complex;GO:0005891//vol…	GO:0046873//metal ion transmembrane transporter activity;GO:0022857//transmembrane transporter activity;GO:0005216//ion channel activity;GO:0008324//cation transmembrane transporter activity;GO:0022832//voltage-gated channel activity;GO:0015318//inorganic molecular entity transmembrane transporter activity;GO:0015075//ion transmembrane transporter activity;GO:0005215//transporter activity;GO:0005…	GO:0034765//regulation of ion transmembrane transport;GO:0009987//cellular process;GO:0009582//detection of abiotic stimulus;GO:0034762//regulation of transmembrane transport;GO:0030001//metal ion transport;GO:0007600//sensory perception;GO:0003008//system process;GO:0009314//response to radiation;GO:0098660//inorganic ion transmembrane transport;GO:0050877//nervous system process;GO:0006811//ion…
5	107177472	107183146	ENSCHIG00000014876	leucine rich repeats and transmembrane domains 2 [Source:NCBI gene;Acc:106502149]	-	-	-	GO:0110165//cellular anatomical entity;GO:0016021//integral component of membrane;GO:0016020//membrane;GO:0031224//intrinsic component of membrane	GO:0005515//protein binding;GO:0005488//binding	GO:0065007//biological regulation;GO:0051128//regulation of cellular component organization;GO:0051239//regulation of multicellular organismal process;GO:0048518//positive regulation of biological process;GO:0050793//regulation of developmental process;GO:0051130//positive regulation of cellular component organization;GO:0051963//regulation of synapse assembly;GO:0051240//positive regulation of m…
5	107213838	107213952	ENSCHIG00000005928	-
5	107239495	107282574	ENSCHIG00000014193	decapping mRNA 1B [Source:NCBI gene;Acc:102176865]	Genetic Information Processing	Folding, sorting and degradation	ko03018//RNA degradation	GO:0043231//intracellular membrane-bounded organelle;GO:0043229//intracellular organelle;GO:0043227//membrane-bounded organelle;GO:0005829//cytosol;GO:0043226//organelle;GO:0005622//intracellular anatomical structure;GO:0110165//cellular anatomical entity;GO:0005737//cytoplasm	GO:0008047//enzyme activator activity	GO:2000112//regulation of cellular macromolecule biosynthetic process;GO:0045935//positive regulation of nucleobase-containing compound metabolic process;GO:0008152//metabolic process;GO:1903313//positive regulation of mRNA metabolic process;GO:2000113//negative regulation of cellular macromolecule biosynthetic process;GO:0017148//negative regulation of translation;GO:0061013//regulation of mRNA …
5	107258196	107451360	ENSCHIG00000001688	-
5	109704451	109730966	ENSCHIG00000018332	synaptogyrin 1 [Source:NCBI gene;Acc:102184889]	-	-	-	GO:0016021//integral component of membrane;GO:0110165//cellular anatomical entity;GO:0016020//membrane;GO:0031224//intrinsic component of membrane	-	GO:0010646//regulation of cell communication;GO:0065008//regulation of biological quality;GO:0050896//response to stimulus;GO:0009987//cellular process;GO:1990830//cellular response to leukemia inhibitory factor;GO:0010033//response to organic substance;GO:0065007//biological regulation;GO:0042221//response to chemical;GO:0034097//response to cytokine;GO:0051716//cellular response to stimulus;GO:…
5	109753832	109780374	ENSCHIG00000014927	TGF-beta activated kinase 1 (MAP3K7) binding protein 1 [Source:NCBI gene;Acc:102185161]	Human Diseases; Environmental Information Processing; Organismal Systems	Infectious disease: viral;Signal transduction;Infectious disease: bacterial;Immune system;Development and regeneration;Infectious disease: parasitic	ko05168//Herpes simplex virus 1 infection;ko04010//MAPK signaling pathway;ko05170//Human immunodeficiency virus 1 infection;ko05132//Salmonella infection;ko05169//Epstein-Barr virus infection;ko04621//NOD-like receptor signaling pathway;ko05161//Hepatitis B;ko05135//Yersinia infection;ko04668//TNF signaling pathway;ko04380//Osteoclast differentiation;ko05145//Toxoplasmosis;ko04064//NF-kappa B sig…	GO:0016604//nuclear body;GO:0005634//nucleus;GO:0031981//nuclear lumen;GO:0005829//cytosol;GO:0043229//intracellular organelle;GO:0043233//organelle lumen;GO:0043227//membrane-bounded organelle;GO:0043226//organelle;GO:0043231//intracellular membrane-bounded organelle;GO:0005622//intracellular anatomical structure;GO:0005654//nucleoplasm;GO:0110165//cellular anatomical entity;GO:0005737//cytoplas…	GO:0004722//protein serine/threonine phosphatase activity;GO:0140096//catalytic activity, acting on a protein;GO:0019207//kinase regulator activity;GO:0042578//phosphoric ester hydrolase activity;GO:0008047//enzyme activator activity;GO:0004721//phosphoprotein phosphatase activity;GO:0016791//phosphatase activity;GO:0016787//hydrolase activity;GO:0016788//hydrolase activity, acting on ester bonds…	GO:0042221//response to chemical;GO:0071900//regulation of protein serine/threonine kinase activity;GO:0048584//positive regulation of response to stimulus;GO:0036211//protein modification process;GO:0043170//macromolecule metabolic process;GO:0048583//regulation of response to stimulus;GO:0019538//protein metabolic process;GO:0065009//regulation of molecular function;GO:0009966//regulation of si…
5	110886555	110886685	ENSCHIG00000001234	-
5	110895482	110901188	ENSCHIG00000022709	melanin concentrating hormone receptor 1 [Source:NCBI gene;Acc:102187201]	Environmental Information Processing	Signaling molecules and interaction	ko04080//Neuroactive ligand-receptor interaction	GO:0098590//plasma membrane region;GO:0016021//integral component of membrane;GO:0098588//bounding membrane of organelle;GO:0005929//cilium;GO:0042995//cell projection;GO:0005886//plasma membrane;GO:0120025//plasma membrane bounded cell projection;GO:0071944//cell periphery;GO:0016020//membrane;GO:0043226//organelle;GO:0031224//intrinsic component of membrane;GO:0031253//cell projection membrane;…	GO:0004930//G protein-coupled receptor activity;GO:0038023//signaling receptor activity;GO:0004888//transmembrane signaling receptor activity;GO:0030273//melanin-concentrating hormone receptor activity;GO:0060089//molecular transducer activity;GO:0005515//protein binding;GO:0016500//protein-hormone receptor activity;GO:0005488//binding;GO:0005102//signaling receptor binding	GO:0007154//cell communication;GO:0050794//regulation of cellular process;GO:0007218//neuropeptide signaling pathway;GO:0051716//cellular response to stimulus;GO:0009987//cellular process;GO:0023052//signaling;GO:0050896//response to stimulus;GO:0065007//biological regulation;GO:0007186//G protein-coupled receptor signaling pathway;GO:0050789//regulation of biological process;GO:0007165//signal t…
5	111901245	111901451	ENSCHIG00000008353	-	-	-	-	GO:0110165//cellular anatomical entity;GO:0016020//membrane;GO:0031224//intrinsic component of membrane;GO:0016021//integral component of membrane	-	-
5	111919668	111938058	ENSCHIG00000016257	septin 3 [Source:NCBI gene;Acc:102170400]	Human Diseases	Infectious disease: bacterial	ko05100//Bacterial invasion of epithelial cells	-	GO:0036094//small molecule binding;GO:0017076//purine nucleotide binding;GO:1901363//heterocyclic compound binding;GO:0032553//ribonucleotide binding;GO:0000166//nucleotide binding;GO:0043167//ion binding;GO:0005488//binding;GO:0035639//purine ribonucleoside triphosphate binding;GO:0043168//anion binding;GO:0097367//carbohydrate derivative binding;GO:0032561//guanyl ribonucleotide binding;GO:1901…	-
5	111941634	111961422	ENSCHIG00000015876	WBP2 N-terminal like [Source:NCBI gene;Acc:102189564]	-	-	-	GO:0043232//intracellular non-membrane-bounded organelle;GO:0110165//cellular anatomical entity;GO:0036126//sperm flagellum;GO:0097729//9+2 motile cilium;GO:0043227//membrane-bounded organelle;GO:0120025//plasma membrane bounded cell projection;GO:0061827//sperm head;GO:0033011//perinuclear theca;GO:0043228//non-membrane-bounded organelle;GO:0005856//cytoskeleton;GO:0043226//organelle;GO:0031514/…	GO:0019904//protein domain specific binding;GO:0005488//binding;GO:0050699//WW domain binding;GO:0005515//protein binding	GO:0006997//nucleus organization;GO:0016043//cellular component organization;GO:0001775//cell activation;GO:0022414//reproductive process;GO:0022607//cellular component assembly;GO:0006996//organelle organization;GO:0051704//multi-organism process;GO:0035038//female pronucleus assembly;GO:0071840//cellular component organization or biogenesis;GO:0019953//sexual reproduction;GO:0070925//organelle …
5	111984986	111992205	ENSCHIG00000026860	alpha-N-acetylgalactosaminidase [Source:NCBI gene;Acc:102170679]	Cellular Processes; Metabolism	Transport and catabolism;Glycan biosynthesis and metabolism	ko04142//Lysosome;ko00603//Glycosphingolipid biosynthesis - globo and isoglobo series	GO:0000323//lytic vacuole;GO:0005773//vacuole;GO:0005737//cytoplasm;GO:0043229//intracellular organelle;GO:0043226//organelle;GO:0005764//lysosome;GO:0005622//intracellular anatomical structure;GO:0043231//intracellular membrane-bounded organelle;GO:0043227//membrane-bounded organelle;GO:0110165//cellular anatomical entity	GO:0016787//hydrolase activity;GO:0042803//protein homodimerization activity;GO:0005515//protein binding;GO:0004553//hydrolase activity, hydrolyzing O-glycosyl compounds;GO:0016798//hydrolase activity, acting on glycosyl bonds;GO:0005488//binding;GO:0042802//identical protein binding;GO:0003824//catalytic activity;GO:0015929//hexosaminidase activity;GO:0046983//protein dimerization activity;GO:00…	GO:0044255//cellular lipid metabolic process;GO:0016042//lipid catabolic process;GO:1901136//carbohydrate derivative catabolic process;GO:0044237//cellular metabolic process;GO:0006664//glycolipid metabolic process;GO:0016052//carbohydrate catabolic process;GO:0008152//metabolic process;GO:0046466//membrane lipid catabolic process;GO:0006643//membrane lipid metabolic process;GO:0044238//primary m…
5	117333865	117377208	ENSCHIG00000025679	TAFA chemokine like family member 5 [Source:HGNC Symbol;Acc:HGNC:21592]	-	-	-	GO:0005615//extracellular space;GO:0110165//cellular anatomical entity;GO:0005576//extracellular region	-	GO:0042127//regulation of cell population proliferation;GO:0007186//G protein-coupled receptor signaling pathway;GO:1904706//negative regulation of vascular associated smooth muscle cell proliferation;GO:0050789//regulation of biological process;GO:0048523//negative regulation of cellular process;GO:0023052//signaling;GO:0007154//cell communication;GO:0051716//cellular response to stimulus;GO:190…
6	4844551	5103995	ENSCHIG00000018772	PR/SET domain 5 [Source:NCBI gene;Acc:102189934]	-	-	-	GO:0016604//nuclear body;GO:0043227//membrane-bounded organelle;GO:0005654//nucleoplasm;GO:0110165//cellular anatomical entity;GO:0031974//membrane-enclosed lumen;GO:0005634//nucleus;GO:0005622//intracellular anatomical structure;GO:0005730//nucleolus;GO:0070013//intracellular organelle lumen;GO:0043233//organelle lumen;GO:0043228//non-membrane-bounded organelle;GO:0043226//organelle;GO:0043231//…	GO:1901363//heterocyclic compound binding;GO:0003676//nucleic acid binding;GO:0003677//DNA binding;GO:0001217//DNA-binding transcription repressor activity;GO:0000981//DNA-binding transcription factor activity, RNA polymerase II-specific;GO:0140110//transcription regulator activity;GO:0003690//double-stranded DNA binding;GO:0001067//transcription regulatory region nucleic acid binding;GO:0016741/…	GO:0050896//response to stimulus;GO:0000278//mitotic cell cycle;GO:0019538//protein metabolic process;GO:1903506//regulation of nucleic acid-templated transcription;GO:0010556//regulation of macromolecule biosynthetic process;GO:0008213//protein alkylation;GO:0009987//cellular process;GO:0036211//protein modification process;GO:0032259//methylation;GO:0016043//cellular component organization;GO:0…
6	8657561	8658703	ENSCHIG00000016696	translocation associated membrane protein 1 like 1 [Source:NCBI gene;Acc:102173539]	Genetic Information Processing	Folding, sorting and degradation	ko04141//Protein processing in endoplasmic reticulum	GO:0016021//integral component of membrane;GO:0016020//membrane;GO:0031224//intrinsic component of membrane;GO:0110165//cellular anatomical entity	-	GO:0051179//localization;GO:0033036//macromolecule localization;GO:0006605//protein targeting;GO:0006612//protein targeting to membrane;GO:0070727//cellular macromolecule localization;GO:0070972//protein localization to endoplasmic reticulum;GO:0065002//intracellular protein transmembrane transport;GO:0009987//cellular process;GO:0072657//protein localization to membrane;GO:0071702//organic subst…
6	22953765	23287891	ENSCHIG00000018429	B cell scaffold protein with ankyrin repeats 1 [Source:NCBI gene;Acc:102176311]	-	-	-	-	GO:0005102//signaling receptor binding;GO:0005515//protein binding;GO:0019901//protein kinase binding;GO:0019899//enzyme binding;GO:1990782//protein tyrosine kinase binding;GO:0019900//kinase binding;GO:0005488//binding	GO:0031326//regulation of cellular biosynthetic process;GO:0051249//regulation of lymphocyte activation;GO:0048523//negative regulation of cellular process;GO:0009890//negative regulation of biosynthetic process;GO:0051174//regulation of phosphorus metabolic process;GO:0050730//regulation of peptidyl-tyrosine phosphorylation;GO:0044419//biological process involved in interspecies interaction betw…
6	31264405	32061227	ENSCHIG00000020528	glutamate ionotropic receptor delta type subunit 2 [Source:NCBI gene;Acc:102191781]	Environmental Information Processing; Organismal Systems	Signaling molecules and interaction;Nervous system	ko04080//Neuroactive ligand-receptor interaction;ko04730//Long-term depression	GO:0098797//plasma membrane protein complex;GO:0099240//intrinsic component of synaptic membrane;GO:0016020//membrane;GO:0098978//glutamatergic synapse;GO:0099634//postsynaptic specialization membrane;GO:0071944//cell periphery;GO:0120025//plasma membrane bounded cell projection;GO:0098984//neuron to neuron synapse;GO:0099146//intrinsic component of postsynaptic density membrane;GO:0016021//integ…	GO:0015075//ion transmembrane transporter activity;GO:0022836//gated channel activity;GO:0004888//transmembrane signaling receptor activity;GO:0005488//binding;GO:0019904//protein domain specific binding;GO:0097110//scaffold protein binding;GO:0015267//channel activity;GO:0005230//extracellular ligand-gated ion channel activity;GO:0038023//signaling receptor activity;GO:0030594//neurotransmitter …	GO:0009987//cellular process;GO:0031344//regulation of cell projection organization;GO:0099565//chemical synaptic transmission, postsynaptic;GO:0050877//nervous system process;GO:0022037//metencephalon development;GO:0007416//synapse assembly;GO:0034613//cellular protein localization;GO:0007275//multicellular organism development;GO:0043523//regulation of neuron apoptotic process;GO:0008104//prot…
6	38964269	39176057	ENSCHIG00000007321	-
6	43802360	43919996	ENSCHIG00000015991	PPARG coactivator 1 alpha [Source:NCBI gene;Acc:100861288]	Human Diseases; Organismal Systems; Environmental Information Processing	Neurodegenerative disease;Environmental adaptation;Endocrine system;Signal transduction;Endocrine and metabolic disease;Aging	ko05016//Huntington disease;ko04714//Thermogenesis;ko04910//Insulin signaling pathway;ko04371//Apelin signaling pathway;ko04152//AMPK signaling pathway;ko04931//Insulin resistance;ko04922//Glucagon signaling pathway;ko04211//Longevity regulating pathway;ko04920//Adipocytokine signaling pathway	GO:0016605//PML body;GO:0043233//organelle lumen;GO:0043226//organelle;GO:0005654//nucleoplasm;GO:0043227//membrane-bounded organelle;GO:0110165//cellular anatomical entity;GO:0005622//intracellular anatomical structure;GO:0043231//intracellular membrane-bounded organelle;GO:0005634//nucleus;GO:0031974//membrane-enclosed lumen;GO:0043229//intracellular organelle;GO:0016604//nuclear body;GO:003198…	GO:0005515//protein binding;GO:0016922//nuclear receptor binding;GO:1901363//heterocyclic compound binding;GO:0003713//transcription coactivator activity;GO:0003712//transcription coregulator activity;GO:0003677//DNA binding;GO:0005488//binding;GO:0061629//RNA polymerase II-specific DNA-binding transcription factor binding;GO:0031625//ubiquitin protein ligase binding;GO:0008134//transcription fac…	GO:0051254//positive regulation of RNA metabolic process;GO:0051054//positive regulation of DNA metabolic process;GO:1901861//regulation of muscle tissue development;GO:0006091//generation of precursor metabolites and energy;GO:1901857//positive regulation of cellular respiration;GO:0031323//regulation of cellular metabolic process;GO:0042981//regulation of apoptotic process;GO:0043066//negative …
6	44481811	44513702	ENSCHIG00000007352	-
6	44554179	44609024	ENSCHIG00000026321	DEAH-box helicase 15 [Source:NCBI gene;Acc:102168900]	Genetic Information Processing	Transcription	ko03040//Spliceosome	GO:0043231//intracellular membrane-bounded organelle;GO:0005654//nucleoplasm;GO:0005634//nucleus;GO:0005681//spliceosomal complex;GO:0043226//organelle;GO:0005689//U12-type spliceosomal complex;GO:0031981//nuclear lumen;GO:0032991//protein-containing complex;GO:0043227//membrane-bounded organelle;GO:0043233//organelle lumen;GO:0071014//post-mRNA release spliceosomal complex;GO:0005684//U2-type sp…	GO:0030554//adenyl nucleotide binding;GO:0000166//nucleotide binding;GO:0005488//binding;GO:0032559//adenyl ribonucleotide binding;GO:1901363//heterocyclic compound binding;GO:0004386//helicase activity;GO:0097367//carbohydrate derivative binding;GO:0017076//purine nucleotide binding;GO:0003723//RNA binding;GO:0140098//catalytic activity, acting on RNA;GO:0097159//organic cyclic compound binding;…	-
6	46751590	46860794	ENSCHIG00000004257	stromal interaction molecule 2 [Source:NCBI gene;Acc:102186100]	Environmental Information Processing	Signal transduction	ko04020//Calcium signaling pathway	GO:0043231//intracellular membrane-bounded organelle;GO:0110165//cellular anatomical entity;GO:0005622//intracellular anatomical structure;GO:0043226//organelle;GO:0005886//plasma membrane;GO:0005783//endoplasmic reticulum;GO:0005789//endoplasmic reticulum membrane;GO:0005737//cytoplasm;GO:0031984//organelle subcompartment;GO:0031090//organelle membrane;GO:0042175//nuclear outer membrane-endoplas…	GO:0015318//inorganic molecular entity transmembrane transporter activity;GO:0015085//calcium ion transmembrane transporter activity;GO:0008324//cation transmembrane transporter activity;GO:0005215//transporter activity;GO:0015267//channel activity;GO:0022890//inorganic cation transmembrane transporter activity;GO:0099106//ion channel regulator activity;GO:0043167//ion binding;GO:0046873//metal i…	GO:0055082//cellular chemical homeostasis;GO:0032879//regulation of localization;GO:0034765//regulation of ion transmembrane transport;GO:0065007//biological regulation;GO:1901341//positive regulation of store-operated calcium channel activity;GO:0006874//cellular calcium ion homeostasis;GO:0019725//cellular homeostasis;GO:0051928//positive regulation of calcium ion transport;GO:0051924//regulati…
6	61429236	61506775	ENSCHIG00000006762	solute carrier family 30 member 9 [Source:NCBI gene;Acc:102176409]	-	-	-	GO:0043227//membrane-bounded organelle;GO:0043228//non-membrane-bounded organelle;GO:0016021//integral component of membrane;GO:0005856//cytoskeleton;GO:0043231//intracellular membrane-bounded organelle;GO:0031224//intrinsic component of membrane;GO:0005783//endoplasmic reticulum;GO:0005622//intracellular anatomical structure;GO:0016020//membrane;GO:0043226//organelle;GO:0043232//intracellular no…	GO:0022857//transmembrane transporter activity;GO:0008324//cation transmembrane transporter activity;GO:0030374//nuclear receptor coactivator activity;GO:0005215//transporter activity;GO:0005488//binding;GO:0140110//transcription regulator activity;GO:0003712//transcription coregulator activity;GO:0015075//ion transmembrane transporter activity;GO:0003682//chromatin binding;GO:0140297//DNA-bindin…	GO:0009891//positive regulation of biosynthetic process;GO:0006812//cation transport;GO:0010557//positive regulation of macromolecule biosynthetic process;GO:0072507//divalent inorganic cation homeostasis;GO:0048518//positive regulation of biological process;GO:0055069//zinc ion homeostasis;GO:0050789//regulation of biological process;GO:0010468//regulation of gene expression;GO:0010556//regulati…
6	61540995	61566126	ENSCHIG00000007396	-
6	65347187	65518607	ENSCHIG00000026398	gamma-aminobutyric acid type A receptor alpha2 subunit [Source:NCBI gene;Acc:102183947]	Environmental Information Processing; Organismal Systems; Human Diseases	Signaling molecules and interaction;Nervous system;Substance dependence;Sensory system	ko04080//Neuroactive ligand-receptor interaction;ko04723//Retrograde endocannabinoid signaling;ko05032//Morphine addiction;ko04727//GABAergic synapse;ko04742//Taste transduction;ko05033//Nicotine addiction	GO:0110165//cellular anatomical entity;GO:1902711//GABA-A receptor complex;GO:0005887//integral component of plasma membrane;GO:0043235//receptor complex;GO:0070382//exocytic vesicle;GO:0097447//dendritic tree;GO:0032991//protein-containing complex;GO:0034707//chloride channel complex;GO:0098794//postsynapse;GO:0031226//intrinsic component of plasma membrane;GO:0043229//intracellular organelle;GO…	GO:0005253//anion channel activity;GO:0022851//GABA-gated chloride ion channel activity;GO:0015075//ion transmembrane transporter activity;GO:0008503//benzodiazepine receptor activity;GO:0022857//transmembrane transporter activity;GO:0004890//GABA-A receptor activity;GO:0015267//channel activity;GO:0016917//GABA receptor activity;GO:0099095//ligand-gated anion channel activity;GO:0038023//signali…	GO:0006836//neurotransmitter transport;GO:0006821//chloride transport;GO:0006820//anion transport;GO:0006811//ion transport;GO:0098661//inorganic anion transmembrane transport;GO:0034330//cell junction organization;GO:0007399//nervous system development;GO:0098660//inorganic ion transmembrane transport;GO:0006810//transport;GO:0007416//synapse assembly;GO:0051179//localization;GO:0050808//synapse…
6	70089695	70146623	ENSCHIG00000002107	cysteine rich hydrophobic domain 2 [Source:NCBI gene;Acc:102173724]	-	-	-	GO:0016020//membrane;GO:0043229//intracellular organelle;GO:0005794//Golgi apparatus;GO:0005737//cytoplasm;GO:0097708//intracellular vesicle;GO:0043226//organelle;GO:0012505//endomembrane system;GO:0031410//cytoplasmic vesicle;GO:0005886//plasma membrane;GO:0071944//cell periphery;GO:0016021//integral component of membrane;GO:0031224//intrinsic component of membrane;GO:0005798//Golgi-associated v…	-	-
6	70177876	70179471	ENSCHIG00000017735	GS homeobox 2 [Source:NCBI gene;Acc:102179749]	-	-	-	GO:0043226//organelle;GO:0005622//intracellular anatomical structure;GO:0043229//intracellular organelle;GO:0043227//membrane-bounded organelle;GO:0043231//intracellular membrane-bounded organelle;GO:0110165//cellular anatomical entity;GO:0005737//cytoplasm;GO:0005634//nucleus	GO:0000981//DNA-binding transcription factor activity, RNA polymerase II-specific;GO:0003690//double-stranded DNA binding;GO:0003700//DNA-binding transcription factor activity;GO:0005488//binding;GO:0003676//nucleic acid binding;GO:0043565//sequence-specific DNA binding;GO:0003677//DNA binding;GO:1990837//sequence-specific double-stranded DNA binding;GO:1901363//heterocyclic compound binding;GO:0…	GO:0048854//brain morphogenesis;GO:0080090//regulation of primary metabolic process;GO:0021544//subpallium development;GO:0021889//olfactory bulb interneuron differentiation;GO:0051171//regulation of nitrogen compound metabolic process;GO:0040012//regulation of locomotion;GO:0030902//hindbrain development;GO:0021953//central nervous system neuron differentiation;GO:0032501//multicellular organism…
6	70285721	70331934	ENSCHIG00000005194	platelet derived growth factor receptor alpha [Source:NCBI gene;Acc:102174007]	Human Diseases; Environmental Information Processing; Cellular Processes	Cancer: overview;Signal transduction;Transport and catabolism;Infectious disease: viral;Cell motility;Cellular community - eukaryotes;Cancer: specific types;Drug resistance: antineoplastic	ko05200//Pathways in cancer;ko04151//PI3K-Akt signaling pathway;ko04010//MAPK signaling pathway;ko04144//Endocytosis;ko04014//Ras signaling pathway;ko05163//Human cytomegalovirus infection;ko04810//Regulation of actin cytoskeleton;ko04015//Rap1 signaling pathway;ko04510//Focal adhesion;ko04630//Jak-STAT signaling pathway;ko04020//Calcium signaling pathway;ko05206//MicroRNAs in cancer;ko04072//Pho…	GO:0005737//cytoplasm;GO:0032991//protein-containing complex;GO:0005902//microvillus;GO:0070013//intracellular organelle lumen;GO:0043231//intracellular membrane-bounded organelle;GO:0005794//Golgi apparatus;GO:0016021//integral component of membrane;GO:0031226//intrinsic component of plasma membrane;GO:0043233//organelle lumen;GO:0005654//nucleoplasm;GO:0042995//cell projection;GO:0031224//intri…	GO:0032555//purine ribonucleotide binding;GO:0005515//protein binding;GO:1901363//heterocyclic compound binding;GO:0004888//transmembrane signaling receptor activity;GO:0060089//molecular transducer activity;GO:0044877//protein-containing complex binding;GO:0005018//platelet-derived growth factor alpha-receptor activity;GO:0005017//platelet-derived growth factor-activated receptor activity;GO:001…	GO:1901360//organic cyclic compound metabolic process;GO:0043551//regulation of phosphatidylinositol 3-kinase activity;GO:0043412//macromolecule modification;GO:0048523//negative regulation of cellular process;GO:0032504//multicellular organism reproduction;GO:0043010//camera-type eye development;GO:0001553//luteinization;GO:0006796//phosphate-containing compound metabolic process;GO:0048706//emb…
6	72763205	72922668	ENSCHIG00000015747	-	-	-	-	GO:0005622//intracellular anatomical structure;GO:0005634//nucleus;GO:0043229//intracellular organelle;GO:0110165//cellular anatomical entity;GO:0043227//membrane-bounded organelle;GO:0043226//organelle;GO:0043231//intracellular membrane-bounded organelle	GO:0000981//DNA-binding transcription factor activity, RNA polymerase II-specific;GO:0140110//transcription regulator activity;GO:0003700//DNA-binding transcription factor activity	GO:2000026//regulation of multicellular organismal development;GO:0051239//regulation of multicellular organismal process;GO:0048699//generation of neurons;GO:0006357//regulation of transcription by RNA polymerase II;GO:0019219//regulation of nucleobase-containing compound metabolic process;GO:0050768//negative regulation of neurogenesis;GO:0043067//regulation of programmed cell death;GO:0010721/…
6	72912639	72916719	ENSCHIG00000026873	-	-	-	-	GO:0043231//intracellular membrane-bounded organelle;GO:0005622//intracellular anatomical structure;GO:0043226//organelle;GO:0043227//membrane-bounded organelle;GO:0005634//nucleus;GO:0110165//cellular anatomical entity;GO:0043229//intracellular organelle	GO:0140110//transcription regulator activity;GO:0000981//DNA-binding transcription factor activity, RNA polymerase II-specific;GO:0003700//DNA-binding transcription factor activity	GO:0031326//regulation of cellular biosynthetic process;GO:0030154//cell differentiation;GO:0048523//negative regulation of cellular process;GO:0045596//negative regulation of cell differentiation;GO:0060255//regulation of macromolecule metabolic process;GO:0050793//regulation of developmental process;GO:0051961//negative regulation of nervous system development;GO:0019222//regulation of metaboli…
6	72937561	72948134	ENSCHIG00000017563	nitric oxide associated 1 [Source:NCBI gene;Acc:102183860]	-	-	-	GO:0005739//mitochondrion;GO:0043226//organelle;GO:0031966//mitochondrial membrane;GO:0031314//extrinsic component of mitochondrial inner membrane;GO:0019866//organelle inner membrane;GO:0031967//organelle envelope;GO:0043231//intracellular membrane-bounded organelle;GO:0016020//membrane;GO:0031312//extrinsic component of organelle membrane;GO:0005740//mitochondrial envelope;GO:0043229//intracell…	GO:0032561//guanyl ribonucleotide binding;GO:1901265//nucleoside phosphate binding;GO:0043167//ion binding;GO:0036094//small molecule binding;GO:0005488//binding;GO:0005525//GTP binding;GO:0043168//anion binding;GO:1901363//heterocyclic compound binding;GO:0097159//organic cyclic compound binding;GO:0032555//purine ribonucleotide binding;GO:0019001//guanyl nucleotide binding;GO:0097367//carbohydr…	GO:0044237//cellular metabolic process;GO:0050794//regulation of cellular process;GO:0043467//regulation of generation of precursor metabolites and energy;GO:0010467//gene expression;GO:0019222//regulation of metabolic process;GO:1901576//organic substance biosynthetic process;GO:0009987//cellular process;GO:0008152//metabolic process;GO:0031323//regulation of cellular metabolic process;GO:000641…
6	72946484	72950808	ENSCHIG00000010831	-	-	-	-	GO:0005622//intracellular anatomical structure;GO:0043226//organelle;GO:0043227//membrane-bounded organelle;GO:0110165//cellular anatomical entity;GO:0031984//organelle subcompartment;GO:0098588//bounding membrane of organelle;GO:0005737//cytoplasm;GO:0016020//membrane;GO:0043229//intracellular organelle;GO:0031224//intrinsic component of membrane;GO:0043231//intracellular membrane-bounded organe…	-	GO:0008104//protein localization;GO:0009987//cellular process;GO:0045184//establishment of protein localization;GO:0071705//nitrogen compound transport;GO:0071702//organic substance transport;GO:0051234//establishment of localization;GO:0016192//vesicle-mediated transport;GO:0051179//localization;GO:0033036//macromolecule localization;GO:0015031//protein transport;GO:0006810//transport
6	72949003	72998380	ENSCHIG00000011013	RNA polymerase II subunit B [Source:NCBI gene;Acc:102181376]	Human Diseases; Genetic Information Processing	Neurodegenerative disease;Transcription	ko05016//Huntington disease;ko03020//RNA polymerase	GO:0055029//nuclear DNA-directed RNA polymerase complex;GO:0032991//protein-containing complex;GO:1990234//transferase complex;GO:0030880//RNA polymerase complex;GO:0043233//organelle lumen;GO:0140535//intracellular protein-containing complex;GO:0070013//intracellular organelle lumen;GO:0043232//intracellular non-membrane-bounded organelle;GO:0043229//intracellular organelle;GO:0000781//chromosom…	GO:0097159//organic cyclic compound binding;GO:0043169//cation binding;GO:0097747//RNA polymerase activity;GO:0005488//binding;GO:0016772//transferase activity, transferring phosphorus-containing groups;GO:0043167//ion binding;GO:1901363//heterocyclic compound binding;GO:0016779//nucleotidyltransferase activity;GO:0097367//carbohydrate derivative binding;GO:0016740//transferase activity;GO:000367…	GO:0009058//biosynthetic process;GO:0006725//cellular aromatic compound metabolic process;GO:0019438//aromatic compound biosynthetic process;GO:0097659//nucleic acid-templated transcription;GO:0009987//cellular process;GO:0008152//metabolic process;GO:0016070//RNA metabolic process;GO:0043170//macromolecule metabolic process;GO:0044237//cellular metabolic process;GO:0090304//nucleic acid metaboli…
6	72998664	73079496	ENSCHIG00000022973	insulin like growth factor binding protein 7 [Source:NCBI gene;Acc:102184134]	-	-	-	GO:0005576//extracellular region;GO:0110165//cellular anatomical entity	GO:0019838//growth factor binding;GO:0005488//binding;GO:0005515//protein binding;GO:0005520//insulin-like growth factor binding	GO:0040008//regulation of growth;GO:0007155//cell adhesion;GO:0051128//regulation of cellular component organization;GO:0009987//cellular process;GO:0022610//biological adhesion;GO:0050789//regulation of biological process;GO:0065007//biological regulation;GO:0050794//regulation of cellular process;GO:0001558//regulation of cell growth
6	80374103	80530364	ENSCHIG00000019706	trans-2,3-enoyl-CoA reductase like [Source:NCBI gene;Acc:102181938]	-	-	-	GO:0043229//intracellular organelle;GO:0043231//intracellular membrane-bounded organelle;GO:0016020//membrane;GO:0016021//integral component of membrane;GO:0031224//intrinsic component of membrane;GO:0005622//intracellular anatomical structure;GO:0005783//endoplasmic reticulum;GO:0110165//cellular anatomical entity;GO:0005737//cytoplasm;GO:0012505//endomembrane system;GO:0043227//membrane-bounded…	GO:0016491//oxidoreductase activity;GO:0003824//catalytic activity;GO:0016627//oxidoreductase activity, acting on the CH-CH group of donors	GO:0044238//primary metabolic process;GO:0071704//organic substance metabolic process;GO:0008152//metabolic process;GO:0006629//lipid metabolic process
6	98102949	98103054	ENSCHIG00000004612	-
6	98113659	98163625	ENSCHIG00000004790	SEC31 homolog A, COPII coat complex component [Source:NCBI gene;Acc:102175381]	Genetic Information Processing	Folding, sorting and degradation	ko04141//Protein processing in endoplasmic reticulum	GO:0030120//vesicle coat;GO:0043226//organelle;GO:0005789//endoplasmic reticulum membrane;GO:0030134//COPII-coated ER to Golgi transport vesicle;GO:0012507//ER to Golgi transport vesicle membrane;GO:0097708//intracellular vesicle;GO:0042175//nuclear outer membrane-endoplasmic reticulum membrane network;GO:0031410//cytoplasmic vesicle;GO:0030117//membrane coat;GO:0005622//intracellular anatomical …	GO:0048306//calcium-dependent protein binding;GO:0005488//binding;GO:0005515//protein binding	GO:0048193//Golgi vesicle transport;GO:0090114//COPII-coated vesicle budding;GO:0071840//cellular component organization or biogenesis;GO:0006900//vesicle budding from membrane;GO:0006810//transport;GO:0010038//response to metal ion;GO:0050896//response to stimulus;GO:0016192//vesicle-mediated transport;GO:0061024//membrane organization;GO:0042221//response to chemical;GO:0006996//organelle organ…
6	98183750	98204533	ENSCHIG00000016593	THAP domain containing 9 [Source:NCBI gene;Acc:102177703]	-	-	-	-	GO:0043169//cation binding;GO:0140097//catalytic activity, acting on DNA;GO:0003677//DNA binding;GO:0097159//organic cyclic compound binding;GO:0005488//binding;GO:0003824//catalytic activity;GO:0003676//nucleic acid binding;GO:0004803//transposase activity;GO:0043167//ion binding;GO:1901363//heterocyclic compound binding;GO:0046872//metal ion binding;GO:0043565//sequence-specific DNA binding	GO:0006139//nucleobase-containing compound metabolic process;GO:0006310//DNA recombination;GO:1901360//organic cyclic compound metabolic process;GO:0044237//cellular metabolic process;GO:0008152//metabolic process;GO:0015074//DNA integration;GO:0009987//cellular process;GO:0006313//transposition, DNA-mediated;GO:0046483//heterocycle metabolic process;GO:0006259//DNA metabolic process;GO:0032196//…
6	113803216	114109867	ENSCHIG00000017846	-	-	-	-	-	-	-
6	114014430	114016043	ENSCHIG00000004800	prosaposin like 1 [Source:NCBI gene;Acc:102175754]	Cellular Processes	Transport and catabolism	ko04142//Lysosome	GO:0110165//cellular anatomical entity;GO:0005829//cytosol;GO:0005773//vacuole;GO:0005737//cytoplasm;GO:0000323//lytic vacuole;GO:0043231//intracellular membrane-bounded organelle;GO:0005622//intracellular anatomical structure;GO:0043226//organelle;GO:0043229//intracellular organelle;GO:0043227//membrane-bounded organelle;GO:0005764//lysosome	-	GO:0006807//nitrogen compound metabolic process;GO:0044237//cellular metabolic process;GO:0071704//organic substance metabolic process;GO:0006629//lipid metabolic process;GO:0044238//primary metabolic process;GO:0006643//membrane lipid metabolic process;GO:0006665//sphingolipid metabolic process;GO:1901564//organonitrogen compound metabolic process;GO:0008152//metabolic process;GO:0009987//cellul…
6	115562828	115687021	ENSCHIG00000019778	regulator of G protein signaling 12 [Source:NCBI gene;Acc:102182684]	-	-	-	GO:0005730//nucleolus;GO:0043229//intracellular organelle;GO:0043228//non-membrane-bounded organelle;GO:0043232//intracellular non-membrane-bounded organelle;GO:0110165//cellular anatomical entity;GO:0005634//nucleus;GO:0005829//cytosol;GO:0031974//membrane-enclosed lumen;GO:0043233//organelle lumen;GO:0070013//intracellular organelle lumen;GO:0043231//intracellular membrane-bounded organelle;GO:…	GO:0005488//binding;GO:0030234//enzyme regulator activity;GO:0030695//GTPase regulator activity;GO:0098772//molecular function regulator;GO:0060589//nucleoside-triphosphatase regulator activity;GO:0005515//protein binding	GO:0050794//regulation of cellular process;GO:0050896//response to stimulus;GO:0007154//cell communication;GO:0051716//cellular response to stimulus;GO:0065007//biological regulation;GO:0007165//signal transduction;GO:0050789//regulation of biological process;GO:0023052//signaling;GO:0009987//cellular process
6	115686914	115693399	ENSCHIG00000026186	HGF activator [Source:NCBI gene;Acc:102182396]	-	-	-	GO:0005576//extracellular region;GO:0110165//cellular anatomical entity	GO:0003824//catalytic activity;GO:0140096//catalytic activity, acting on a protein;GO:0004175//endopeptidase activity;GO:0008236//serine-type peptidase activity;GO:0004252//serine-type endopeptidase activity;GO:0008233//peptidase activity;GO:0017171//serine hydrolase activity;GO:0016787//hydrolase activity	GO:0044238//primary metabolic process;GO:0006807//nitrogen compound metabolic process;GO:1901564//organonitrogen compound metabolic process;GO:0008152//metabolic process;GO:0071704//organic substance metabolic process;GO:0043170//macromolecule metabolic process;GO:0019538//protein metabolic process;GO:0006508//proteolysis
7	28384272	28656091	ENSCHIG00000023237	autophagy related 10 [Source:NCBI gene;Acc:102190129]	Cellular Processes	Transport and catabolism	ko04140//Autophagy - animal;ko04136//Autophagy - other	-	-	GO:0065007//biological regulation;GO:0036211//protein modification process;GO:0006950//response to stress;GO:0061919//process utilizing autophagic mechanism;GO:0006914//autophagy;GO:0009607//response to biotic stimulus;GO:0034976//response to endoplasmic reticulum stress;GO:0044248//cellular catabolic process;GO:0043412//macromolecule modification;GO:0009056//catabolic process;GO:0019538//protein…
7	41763675	41910966	ENSCHIG00000017229	hepatitis A virus cellular receptor 2 [Source:NCBI gene;Acc:102175678]	-	-	-	GO:0009986//cell surface;GO:0005768//endosome;GO:0097708//intracellular vesicle;GO:0031224//intrinsic component of membrane;GO:0043226//organelle;GO:0016021//integral component of membrane;GO:0031982//vesicle;GO:0071944//cell periphery;GO:0043227//membrane-bounded organelle;GO:0005769//early endosome;GO:0005737//cytoplasm;GO:0001772//immunological synapse;GO:0043229//intracellular organelle;GO:00…	-	GO:0080134//regulation of response to stress;GO:0032732//positive regulation of interleukin-1 production;GO:0050863//regulation of T cell activation;GO:1901256//regulation of macrophage colony-stimulating factor production;GO:0042127//regulation of cell population proliferation;GO:0032715//negative regulation of interleukin-6 production;GO:1903038//negative regulation of leukocyte cell-cell adhes…
7	41962001	41963321	ENSCHIG00000026349	ornithine aminotransferase, mitochondrial-like [Source:NCBI gene;Acc:108636344]	Metabolism	Amino acid metabolism	ko00330//Arginine and proline metabolism	-	GO:0003824//catalytic activity;GO:0019842//vitamin binding;GO:1901363//heterocyclic compound binding;GO:0097159//organic cyclic compound binding;GO:0004587//ornithine-oxo-acid transaminase activity;GO:0043168//anion binding;GO:0005488//binding;GO:0016769//transferase activity, transferring nitrogenous groups;GO:0008483//transaminase activity;GO:0043167//ion binding;GO:0016740//transferase activit…	GO:0006561//proline biosynthetic process;GO:1901362//organic cyclic compound biosynthetic process;GO:0009987//cellular process;GO:0006520//cellular amino acid metabolic process;GO:1901360//organic cyclic compound metabolic process;GO:0043436//oxoacid metabolic process;GO:0044237//cellular metabolic process;GO:0071704//organic substance metabolic process;GO:0044281//small molecule metabolic proces…
7	41968609	42084392	ENSCHIG00000024814	-	-	-	-	GO:0016020//membrane;GO:0016021//integral component of membrane;GO:0031224//intrinsic component of membrane;GO:0110165//cellular anatomical entity	-	-
7	58990844	59062428	ENSCHIG00000011157	prefoldin subunit 1 [Source:NCBI gene;Acc:102174203]	-	-	-	GO:0016272//prefoldin complex;GO:0032991//protein-containing complex	GO:0001540//amyloid-beta binding;GO:0005515//protein binding;GO:0033218//amide binding;GO:0044183//protein folding chaperone;GO:0005488//binding;GO:0051082//unfolded protein binding;GO:0042277//peptide binding	GO:0050794//regulation of cellular process;GO:0051246//regulation of protein metabolic process;GO:1905907//negative regulation of amyloid fibril formation;GO:0080090//regulation of primary metabolic process;GO:0050789//regulation of biological process;GO:0019222//regulation of metabolic process;GO:0051171//regulation of nitrogen compound metabolic process;GO:1902903//regulation of supramolecular …
7	62910524	62942323	ENSCHIG00000014806	SMAD family member 5 [Source:NCBI gene;Acc:102180667]	Cellular Processes; Environmental Information Processing	Cellular community - eukaryotes;Signal transduction	ko04550//Signaling pathways regulating pluripotency of stem cells;ko04350//TGF-beta signaling pathway	GO:0043231//intracellular membrane-bounded organelle;GO:0110165//cellular anatomical entity;GO:0005829//cytosol;GO:0070013//intracellular organelle lumen;GO:0032991//protein-containing complex;GO:0005737//cytoplasm;GO:0005667//transcription regulator complex;GO:0031974//membrane-enclosed lumen;GO:0005622//intracellular anatomical structure;GO:0005634//nucleus;GO:0043226//organelle;GO:0005654//nuc…	GO:0005515//protein binding;GO:0000981//DNA-binding transcription factor activity, RNA polymerase II-specific;GO:0043169//cation binding;GO:0003690//double-stranded DNA binding;GO:0031625//ubiquitin protein ligase binding;GO:0017151//DEAD/H-box RNA helicase binding;GO:1990837//sequence-specific double-stranded DNA binding;GO:0046872//metal ion binding;GO:0019899//enzyme binding;GO:0000977//RNA po…	GO:0010558//negative regulation of macromolecule biosynthetic process;GO:0030509//BMP signaling pathway;GO:0010557//positive regulation of macromolecule biosynthetic process;GO:0048609//multicellular organismal reproductive process;GO:0048522//positive regulation of cellular process;GO:0001655//urogenital system development;GO:0001649//osteoblast differentiation;GO:1903507//negative regulation of…
7	62965148	62965319	ENSCHIG00000004931	-
7	62965353	62965477	ENSCHIG00000006597	-
7	62965566	62965694	ENSCHIG00000006287	-
7	62970088	62970350	ENSCHIG00000006750	-
7	92032107	92037053	ENSCHIG00000021213	NADH:ubiquinone oxidoreductase subunit A11 [Source:NCBI gene;Acc:102181026]	Human Diseases; Organismal Systems; Metabolism	Neurodegenerative disease;Environmental adaptation;Endocrine and metabolic disease;Nervous system;Energy metabolism	ko05010//Alzheimer disease;ko05016//Huntington disease;ko05012//Parkinson disease;ko04714//Thermogenesis;ko04932//Non-alcoholic fatty liver disease (NAFLD);ko04723//Retrograde endocannabinoid signaling;ko00190//Oxidative phosphorylation	GO:0016021//integral component of membrane;GO:0031090//organelle membrane;GO:0016020//membrane;GO:0019866//organelle inner membrane;GO:0043227//membrane-bounded organelle;GO:0031224//intrinsic component of membrane;GO:0005737//cytoplasm;GO:0005740//mitochondrial envelope;GO:0005743//mitochondrial inner membrane;GO:0043231//intracellular membrane-bounded organelle;GO:0005622//intracellular anatomi…	-	GO:0071840//cellular component organization or biogenesis;GO:0010257//NADH dehydrogenase complex assembly;GO:0044085//cellular component biogenesis;GO:0009987//cellular process;GO:0022607//cellular component assembly;GO:0033108//mitochondrial respiratory chain complex assembly;GO:0032981//mitochondrial respiratory chain complex I assembly;GO:0016043//cellular component organization;GO:0006996//or…
7	92038457	92040150	ENSCHIG00000004574	vimentin type intermediate filament associated coiled-coil protein [Source:NCBI gene;Acc:102180754]	-	-	-	-	-	-
7	92043456	92044276	ENSCHIG00000022459	calcyphosine [Source:NCBI gene;Acc:102180118]	-	-	-	-	GO:0005488//binding;GO:0046872//metal ion binding;GO:0043167//ion binding;GO:0043169//cation binding;GO:0005509//calcium ion binding	-
7	92046102	92095457	ENSCHIG00000021064	RAN binding protein 3 [Source:NCBI gene;Acc:102191605]	Human Diseases	Infectious disease: viral	ko05166//Human T-cell leukemia virus 1 infection	GO:0043229//intracellular organelle;GO:0005654//nucleoplasm;GO:0110165//cellular anatomical entity;GO:0043227//membrane-bounded organelle;GO:0043233//organelle lumen;GO:0005622//intracellular anatomical structure;GO:0043226//organelle;GO:0070013//intracellular organelle lumen;GO:0031981//nuclear lumen;GO:0031974//membrane-enclosed lumen;GO:0005634//nucleus;GO:0043231//intracellular membrane-bound…	GO:0005515//protein binding;GO:0070412//R-SMAD binding;GO:0046332//SMAD binding;GO:0005488//binding	GO:0051234//establishment of localization;GO:0006810//transport;GO:0051641//cellular localization;GO:0051649//establishment of localization in cell;GO:0046907//intracellular transport;GO:0009987//cellular process;GO:0051179//localization
7	94803332	94803438	ENSCHIG00000006458	-
7	94805074	94805544	ENSCHIG00000000917	60S ribosomal protein L23a [Source:NCBI gene;Acc:102182120]	Genetic Information Processing	Translation	ko03010//Ribosome	GO:0043232//intracellular non-membrane-bounded organelle;GO:0005840//ribosome;GO:0110165//cellular anatomical entity;GO:0043229//intracellular organelle;GO:0005622//intracellular anatomical structure;GO:0043228//non-membrane-bounded organelle;GO:0043226//organelle	GO:1901363//heterocyclic compound binding;GO:0003723//RNA binding;GO:0005488//binding;GO:0097159//organic cyclic compound binding;GO:0005198//structural molecule activity;GO:0019843//rRNA binding;GO:0003735//structural constituent of ribosome;GO:0003676//nucleic acid binding	GO:0043604//amide biosynthetic process;GO:0044249//cellular biosynthetic process;GO:0043603//cellular amide metabolic process;GO:1901566//organonitrogen compound biosynthetic process;GO:0044260//cellular macromolecule metabolic process;GO:0044238//primary metabolic process;GO:0071704//organic substance metabolic process;GO:0044267//cellular protein metabolic process;GO:0044237//cellular metabolic…
7	94808567	94819377	ENSCHIG00000000718	cell division cycle 37 [Source:NCBI gene;Acc:102182400]	Environmental Information Processing	Signal transduction	ko04151//PI3K-Akt signaling pathway	GO:0110165//cellular anatomical entity;GO:0005829//cytosol;GO:0005622//intracellular anatomical structure;GO:0032991//protein-containing complex;GO:0005737//cytoplasm;GO:0101031//chaperone complex;GO:1990565//HSP90-CDC37 chaperone complex	GO:0005515//protein binding;GO:0005488//binding;GO:0019887//protein kinase regulator activity;GO:0019900//kinase binding;GO:0019207//kinase regulator activity;GO:0051879//Hsp90 protein binding;GO:0031072//heat shock protein binding;GO:0019901//protein kinase binding;GO:0019899//enzyme binding;GO:0097110//scaffold protein binding	GO:0050776//regulation of immune response;GO:0051171//regulation of nitrogen compound metabolic process;GO:0010608//posttranscriptional regulation of gene expression;GO:0050896//response to stimulus;GO:0050794//regulation of cellular process;GO:0019220//regulation of phosphate metabolic process;GO:1904923//regulation of autophagy of mitochondrion in response to mitochondrial depolarization;GO:000…
7	94831176	94871049	ENSCHIG00000020219	phosphodiesterase 4A [Source:NCBI gene;Acc:102188762]	Environmental Information Processing; Metabolism; Organismal Systems; Human Diseases	Signal transduction;Nucleotide metabolism;Endocrine system;Substance dependence	ko04024//cAMP signaling pathway;ko00230//Purine metabolism;ko04928//Parathyroid hormone synthesis, secretion and action;ko05032//Morphine addiction	GO:0043229//intracellular organelle;GO:0016020//membrane;GO:0005634//nucleus;GO:0071944//cell periphery;GO:0005829//cytosol;GO:0048471//perinuclear region of cytoplasm;GO:0043233//organelle lumen;GO:0110165//cellular anatomical entity;GO:0043227//membrane-bounded organelle;GO:0043226//organelle;GO:0070013//intracellular organelle lumen;GO:0043231//intracellular membrane-bounded organelle;GO:00319…	GO:1901265//nucleoside phosphate binding;GO:0004114//3',5'-cyclic-nucleotide phosphodiesterase activity;GO:0016788//hydrolase activity, acting on ester bonds;GO:0017076//purine nucleotide binding;GO:0004112//cyclic-nucleotide phosphodiesterase activity;GO:0032553//ribonucleotide binding;GO:0016787//hydrolase activity;GO:0000166//nucleotide binding;GO:0003824//catalytic activity;GO:0004115//3',5'-…	GO:0009058//biosynthetic process;GO:0008152//metabolic process;GO:0023051//regulation of signaling;GO:0018130//heterocycle biosynthetic process;GO:0007606//sensory perception of chemical stimulus;GO:0072521//purine-containing compound metabolic process;GO:0070887//cellular response to chemical stimulus;GO:0065007//biological regulation;GO:0010738//regulation of protein kinase A signaling;GO:19012…
7	94888532	94895552	ENSCHIG00000012093	kelch like ECH associated protein 1 [Source:NCBI gene;Acc:102182688]	Human Diseases; Genetic Information Processing	Cancer: overview;Cancer: specific types;Cardiovascular disease;Folding, sorting and degradation	ko05200//Pathways in cancer;ko05225//Hepatocellular carcinoma;ko05418//Fluid shear stress and atherosclerosis;ko04120//Ubiquitin mediated proteolysis	GO:0005634//nucleus;GO:0032991//protein-containing complex;GO:0043233//organelle lumen;GO:0016234//inclusion body;GO:0005813//centrosome;GO:0005815//microtubule organizing center;GO:1902494//catalytic complex;GO:0012505//endomembrane system;GO:0031974//membrane-enclosed lumen;GO:0099081//supramolecular polymer;GO:0005654//nucleoplasm;GO:0043232//intracellular non-membrane-bounded organelle;GO:009…	GO:0005515//protein binding;GO:0042802//identical protein binding;GO:0097718//disordered domain specific binding;GO:0008134//transcription factor binding;GO:0005488//binding;GO:0019904//protein domain specific binding	GO:0033554//cellular response to stress;GO:0051171//regulation of nitrogen compound metabolic process;GO:2001141//regulation of RNA biosynthetic process;GO:0010033//response to organic substance;GO:1903506//regulation of nucleic acid-templated transcription;GO:0034599//cellular response to oxidative stress;GO:0048856//anatomical structure development;GO:0043009//chordate embryonic development;GO:…
7	102105099	102211410	ENSCHIG00000018388	epidermal growth factor receptor pathway substrate 15 like 1 [Source:NCBI gene;Acc:102178163]	Cellular Processes	Transport and catabolism	ko04144//Endocytosis	GO:0098590//plasma membrane region;GO:0032991//protein-containing complex;GO:0005886//plasma membrane;GO:0030132//clathrin coat of coated pit;GO:0071944//cell periphery;GO:0005905//clathrin-coated pit;GO:0012505//endomembrane system;GO:0098796//membrane protein complex;GO:0030117//membrane coat;GO:0110165//cellular anatomical entity;GO:0005622//intracellular anatomical structure;GO:0016020//membr…	GO:0005509//calcium ion binding;GO:0043169//cation binding;GO:0005488//binding;GO:0005515//protein binding;GO:0043167//ion binding;GO:0046872//metal ion binding	-
7	105252357	105277096	ENSCHIG00000024384	zinc finger protein 354B [Source:NCBI gene;Acc:102186291]	Human Diseases	Infectious disease: viral	ko05168//Herpes simplex virus 1 infection	-	GO:0043167//ion binding;GO:0043169//cation binding;GO:0046872//metal ion binding;GO:0005488//binding	GO:0031326//regulation of cellular biosynthetic process;GO:0006355//regulation of transcription, DNA-templated;GO:1903506//regulation of nucleic acid-templated transcription;GO:0050794//regulation of cellular process;GO:0080090//regulation of primary metabolic process;GO:0051252//regulation of RNA metabolic process;GO:0019222//regulation of metabolic process;GO:2001141//regulation of RNA biosynth…
8	16703542	16918412	ENSCHIG00000011582	MOB kinase activator 3B [Source:NCBI gene;Acc:102168825]	-	-	-	-	-	GO:0048583//regulation of response to stimulus;GO:0065007//biological regulation;GO:0010646//regulation of cell communication;GO:0009966//regulation of signal transduction;GO:0050789//regulation of biological process;GO:0050794//regulation of cellular process;GO:0035330//regulation of hippo signaling;GO:1902531//regulation of intracellular signal transduction;GO:0023051//regulation of signaling
8	16708664	16709311	ENSCHIG00000016395	interferon kappa [Source:NCBI gene;Acc:102168537]	Environmental Information Processing; Organismal Systems	Signaling molecules and interaction;Signal transduction;Immune system	ko04060//Cytokine-cytokine receptor interaction;ko04630//Jak-STAT signaling pathway;ko04622//RIG-I-like receptor signaling pathway	GO:0005615//extracellular space;GO:0005576//extracellular region;GO:0110165//cellular anatomical entity	GO:0005488//binding;GO:0005102//signaling receptor binding;GO:0048018//receptor ligand activity;GO:0005515//protein binding;GO:0005126//cytokine receptor binding;GO:0030546//signaling receptor activator activity;GO:0005125//cytokine activity;GO:0044877//protein-containing complex binding;GO:0005132//type I interferon receptor binding	GO:0065007//biological regulation;GO:0002376//immune system process;GO:0031323//regulation of cellular metabolic process;GO:0010033//response to organic substance;GO:0007154//cell communication;GO:0009987//cellular process;GO:0007565//female pregnancy;GO:0009607//response to biotic stimulus;GO:0042221//response to chemical;GO:0031326//regulation of cellular biosynthetic process;GO:0051707//respon…
8	48394766	48399689	ENSCHIG00000025936	zinc finger AN1-type containing 5 [Source:NCBI gene;Acc:102171334]	-	-	-	-	GO:0043169//cation binding;GO:1901363//heterocyclic compound binding;GO:0003676//nucleic acid binding;GO:0003677//DNA binding;GO:0005488//binding;GO:0043167//ion binding;GO:0097159//organic cyclic compound binding;GO:0008270//zinc ion binding;GO:0046914//transition metal ion binding;GO:0046872//metal ion binding	GO:0048745//smooth muscle tissue development;GO:0001701//in utero embryonic development;GO:0048856//anatomical structure development;GO:0072359//circulatory system development;GO:0009887//animal organ morphogenesis;GO:0050789//regulation of biological process;GO:0001944//vasculature development;GO:0003008//system process;GO:0051716//cellular response to stimulus;GO:0003016//respiratory system pro…
8	48432794	48432928	ENSCHIG00000008181	-	-	-	-	GO:0043232//intracellular non-membrane-bounded organelle;GO:0043229//intracellular organelle;GO:0005622//intracellular anatomical structure;GO:0005737//cytoplasm;GO:0110165//cellular anatomical entity;GO:0005856//cytoskeleton;GO:0043226//organelle;GO:0043228//non-membrane-bounded organelle	GO:0008092//cytoskeletal protein binding;GO:0005488//binding;GO:0003785//actin monomer binding;GO:0003779//actin binding;GO:0005515//protein binding	GO:0009987//cellular process;GO:0030036//actin cytoskeleton organization;GO:0030029//actin filament-based process;GO:0071840//cellular component organization or biogenesis;GO:0016043//cellular component organization;GO:0097435//supramolecular fiber organization;GO:0006996//organelle organization;GO:0007015//actin filament organization;GO:0007010//cytoskeleton organization
8	48433730	48433834	ENSCHIG00000006576	-
8	74503911	74523154	ENSCHIG00000020043	clusterin [Source:NCBI gene;Acc:102183600]	Organismal Systems	Immune system	ko04610//Complement and coagulation cascades	GO:0031982//vesicle;GO:0005737//cytoplasm;GO:0043229//intracellular organelle;GO:0031090//organelle membrane;GO:0031967//organelle envelope;GO:0030141//secretory granule;GO:0110165//cellular anatomical entity;GO:0042583//chromaffin granule;GO:0043227//membrane-bounded organelle;GO:0031975//envelope;GO:0005576//extracellular region;GO:0012505//endomembrane system;GO:0031966//mitochondrial membrane…	-	-
8	74547223	74563091	ENSCHIG00000012896	aprataxin [Source:NCBI gene;Acc:102186869]	-	-	-	GO:0043231//intracellular membrane-bounded organelle;GO:0005634//nucleus;GO:0005622//intracellular anatomical structure;GO:0043226//organelle;GO:0031974//membrane-enclosed lumen;GO:0043232//intracellular non-membrane-bounded organelle;GO:0005654//nucleoplasm;GO:0005730//nucleolus;GO:0000785//chromatin;GO:0070013//intracellular organelle lumen;GO:0005694//chromosome;GO:0031981//nuclear lumen;GO:00…	GO:0003677//DNA binding;GO:0005488//binding;GO:0047485//protein N-terminus binding;GO:0097159//organic cyclic compound binding;GO:0003824//catalytic activity;GO:0016791//phosphatase activity;GO:0046872//metal ion binding;GO:0008409//5'-3' exonuclease activity;GO:0016796//exonuclease activity, active with either ribo- or deoxyribonucleic acids and producing 5'-phosphomonoesters;GO:0005515//protein…	GO:0006807//nitrogen compound metabolic process;GO:0016311//dephosphorylation;GO:0006979//response to oxidative stress;GO:1901360//organic cyclic compound metabolic process;GO:0031647//regulation of protein stability;GO:0008152//metabolic process;GO:0010035//response to inorganic substance;GO:0006725//cellular aromatic compound metabolic process;GO:0044260//cellular macromolecule metabolic proces…
8	74589475	74597693	ENSCHIG00000015674	DnaJ heat shock protein family (Hsp40) member A1 [Source:NCBI gene;Acc:102187862]	Genetic Information Processing	Folding, sorting and degradation	ko04141//Protein processing in endoplasmic reticulum	-	GO:0051082//unfolded protein binding;GO:0005524//ATP binding;GO:0032555//purine ribonucleotide binding;GO:0035639//purine ribonucleoside triphosphate binding;GO:0031072//heat shock protein binding;GO:0043168//anion binding;GO:0032553//ribonucleotide binding;GO:0032559//adenyl ribonucleotide binding;GO:0036094//small molecule binding;GO:0005515//protein binding;GO:0043169//cation binding;GO:001707…	GO:0006457//protein folding;GO:0009628//response to abiotic stimulus;GO:0009987//cellular process;GO:0009266//response to temperature stimulus;GO:0050896//response to stimulus;GO:0006950//response to stress;GO:0009408//response to heat
8	78995179	79039008	ENSCHIG00000022785	golgi membrane protein 1 [Source:NCBI gene;Acc:102182787]	-	-	-	GO:0043229//intracellular organelle;GO:0043227//membrane-bounded organelle;GO:0043231//intracellular membrane-bounded organelle;GO:0012505//endomembrane system;GO:0110165//cellular anatomical entity;GO:0043226//organelle;GO:0005737//cytoplasm;GO:0031224//intrinsic component of membrane;GO:0005622//intracellular anatomical structure;GO:0016020//membrane;GO:0016021//integral component of membrane;G…	-	GO:0009987//cellular process;GO:0050789//regulation of biological process;GO:0065007//biological regulation;GO:0006996//organelle organization;GO:0006997//nucleus organization;GO:0016043//cellular component organization;GO:0019222//regulation of metabolic process;GO:0080090//regulation of primary metabolic process;GO:0019216//regulation of lipid metabolic process;GO:0071840//cellular component or…
8	81422478	81746845	ENSCHIG00000021780	FA complementation group C [Source:NCBI gene;Acc:102186595]	Genetic Information Processing	Replication and repair	ko03460//Fanconi anemia pathway	GO:0005634//nucleus;GO:0043226//organelle;GO:0032991//protein-containing complex;GO:0140513//nuclear protein-containing complex;GO:0043231//intracellular membrane-bounded organelle;GO:0005829//cytosol;GO:0005622//intracellular anatomical structure;GO:0043227//membrane-bounded organelle;GO:0005737//cytoplasm;GO:0043240//Fanconi anaemia nuclear complex;GO:0110165//cellular anatomical entity;GO:0043…	-	GO:1901700//response to oxygen-containing compound;GO:0006259//DNA metabolic process;GO:0044238//primary metabolic process;GO:0007399//nervous system development;GO:0065008//regulation of biological quality;GO:0071451//cellular response to superoxide;GO:0000003//reproduction;GO:0009636//response to toxic substance;GO:0034614//cellular response to reactive oxygen species;GO:0044703//multi-organism…
8	85297335	85303514	ENSCHIG00000003751	-	-	-	-	GO:0031224//intrinsic component of membrane;GO:0016021//integral component of membrane;GO:0110165//cellular anatomical entity;GO:0016020//membrane	-	-
8	85327652	85327758	ENSCHIG00000002824	-
8	85378265	85396893	ENSCHIG00000011149	-	-	-	-	-	GO:0140096//catalytic activity, acting on a protein;GO:0016772//transferase activity, transferring phosphorus-containing groups;GO:0016301//kinase activity;GO:0004674//protein serine/threonine kinase activity;GO:0004672//protein kinase activity;GO:0003824//catalytic activity;GO:0016740//transferase activity;GO:0016773//phosphotransferase activity, alcohol group as acceptor	GO:0016310//phosphorylation;GO:0009987//cellular process;GO:0044238//primary metabolic process;GO:1901564//organonitrogen compound metabolic process;GO:0006468//protein phosphorylation;GO:0007010//cytoskeleton organization;GO:0071840//cellular component organization or biogenesis;GO:0030029//actin filament-based process;GO:0043412//macromolecule modification;GO:0044267//cellular protein metabolic…
9	78964	79061	ENSCHIG00000006582	-
10	1950694	2395438	ENSCHIG00000006901	forkhead box N3 [Source:NCBI gene;Acc:102189963]	-	-	-	GO:0043226//organelle;GO:0043227//membrane-bounded organelle;GO:0005634//nucleus;GO:0110165//cellular anatomical entity;GO:0043229//intracellular organelle;GO:0005622//intracellular anatomical structure;GO:0043231//intracellular membrane-bounded organelle	GO:0003700//DNA-binding transcription factor activity;GO:0008022//protein C-terminus binding;GO:0043565//sequence-specific DNA binding;GO:0005515//protein binding;GO:1901363//heterocyclic compound binding;GO:0003676//nucleic acid binding;GO:0097159//organic cyclic compound binding;GO:0005488//binding;GO:0140110//transcription regulator activity;GO:0003677//DNA binding	GO:0044774//mitotic DNA integrity checkpoint signaling;GO:0051716//cellular response to stimulus;GO:0048856//anatomical structure development;GO:0045892//negative regulation of transcription, DNA-templated;GO:0009887//animal organ morphogenesis;GO:1902679//negative regulation of RNA biosynthetic process;GO:0032502//developmental process;GO:1901988//negative regulation of cell cycle phase transiti…
10	2656973	2716989	ENSCHIG00000016179	tetratricopeptide repeat domain 8 [Source:NCBI gene;Acc:102189684]	-	-	-	GO:0043228//non-membrane-bounded organelle;GO:0005929//cilium;GO:0097730//non-motile cilium;GO:0097733//photoreceptor cell cilium;GO:0042995//cell projection;GO:0120025//plasma membrane bounded cell projection;GO:0015630//microtubule cytoskeleton;GO:0032391//photoreceptor connecting cilium;GO:0005856//cytoskeleton;GO:0005815//microtubule organizing center;GO:0043229//intracellular organelle;GO:00…	GO:0005488//binding;GO:0061629//RNA polymerase II-specific DNA-binding transcription factor binding;GO:0140297//DNA-binding transcription factor binding;GO:0008134//transcription factor binding;GO:0005515//protein binding	GO:0048513//animal organ development;GO:0051128//regulation of cellular component organization;GO:0071840//cellular component organization or biogenesis;GO:0051492//regulation of stress fiber assembly;GO:0035295//tube development;GO:0048731//system development;GO:0032880//regulation of protein localization;GO:0072001//renal system development;GO:0034613//cellular protein localization;GO:0007409//…
10	2746462	2897954	ENSCHIG00000018292	EMAP like 5 [Source:NCBI gene;Acc:102189405]	-	-	-	GO:0043226//organelle;GO:0043228//non-membrane-bounded organelle;GO:0043232//intracellular non-membrane-bounded organelle;GO:0043229//intracellular organelle;GO:0005622//intracellular anatomical structure;GO:0110165//cellular anatomical entity;GO:0005856//cytoskeleton	GO:0005488//binding;GO:0005515//protein binding	-
10	12158056	12164173	ENSCHIG00000026371	-	-	-	-	-	-	-
10	22102250	22134321	ENSCHIG00000021919	exonuclease 3'-5' domain containing 2 [Source:NCBI gene;Acc:102175029]	-	-	-	GO:0043231//intracellular membrane-bounded organelle;GO:0005694//chromosome;GO:0031967//organelle envelope;GO:0005740//mitochondrial envelope;GO:0045111//intermediate filament cytoskeleton;GO:0098588//bounding membrane of organelle;GO:0019867//outer membrane;GO:0005739//mitochondrion;GO:0043232//intracellular non-membrane-bounded organelle;GO:0043227//membrane-bounded organelle;GO:0031968//organe…	GO:0005515//protein binding;GO:0004518//nuclease activity;GO:0016787//hydrolase activity;GO:0042802//identical protein binding;GO:0043169//cation binding;GO:0003676//nucleic acid binding;GO:0000287//magnesium ion binding;GO:0003824//catalytic activity;GO:0046872//metal ion binding;GO:0016796//exonuclease activity, active with either ribo- or deoxyribonucleic acids and producing 5'-phosphomonoeste…	GO:0044249//cellular biosynthetic process;GO:0000729//DNA double-strand break processing;GO:0006261//DNA-dependent DNA replication;GO:0006950//response to stress;GO:0008152//metabolic process;GO:0046483//heterocycle metabolic process;GO:0006139//nucleobase-containing compound metabolic process;GO:0034645//cellular macromolecule biosynthetic process;GO:0006281//DNA repair;GO:0000724//double-strand…
10	22203034	22294125	ENSCHIG00000021848	DDB1 and CUL4 associated factor 5 [Source:NCBI gene;Acc:102174748]	-	-	-	GO:0000151//ubiquitin ligase complex;GO:0080008//Cul4-RING E3 ubiquitin ligase complex;GO:1990234//transferase complex;GO:0140535//intracellular protein-containing complex;GO:1902494//catalytic complex;GO:0032991//protein-containing complex;GO:0031461//cullin-RING ubiquitin ligase complex	GO:0005488//binding;GO:0005515//protein binding	-
10	43393333	43500371	ENSCHIG00000012697	transient receptor potential cation channel subfamily M member 7 [Source:NCBI gene;Acc:102173747]	Organismal Systems; Cellular Processes	Immune system;Cell growth and death;Digestive system	ko04621//NOD-like receptor signaling pathway;ko04218//Cellular senescence;ko04217//Necroptosis;ko04978//Mineral absorption	GO:0031224//intrinsic component of membrane;GO:0120025//plasma membrane bounded cell projection;GO:0031252//cell leading edge;GO:0071944//cell periphery;GO:0001726//ruffle;GO:0042995//cell projection;GO:0005886//plasma membrane;GO:0016020//membrane;GO:0110165//cellular anatomical entity;GO:0016021//integral component of membrane	GO:0005261//cation channel activity;GO:0015267//channel activity;GO:0106311//protein threonine kinase activity;GO:0032555//purine ribonucleotide binding;GO:0016301//kinase activity;GO:0032553//ribonucleotide binding;GO:0005524//ATP binding;GO:0015318//inorganic molecular entity transmembrane transporter activity;GO:0005216//ion channel activity;GO:0008092//cytoskeletal protein binding;GO:0005488/…	GO:0031589//cell-substrate adhesion;GO:0071840//cellular component organization or biogenesis;GO:0030001//metal ion transport;GO:0055082//cellular chemical homeostasis;GO:0030029//actin filament-based process;GO:0055080//cation homeostasis;GO:0007155//cell adhesion;GO:0006873//cellular ion homeostasis;GO:0055085//transmembrane transport;GO:0043933//protein-containing complex subunit organization;…
10	43514449	43572844	ENSCHIG00000020318	signal peptide peptidase like 2A [Source:NCBI gene;Acc:102173306]	-	-	-	GO:0005737//cytoplasm;GO:0031090//organelle membrane;GO:0098576//lumenal side of membrane;GO:0005789//endoplasmic reticulum membrane;GO:0012505//endomembrane system;GO:0110165//cellular anatomical entity;GO:0005798//Golgi-associated vesicle;GO:0031410//cytoplasmic vesicle;GO:0098827//endoplasmic reticulum subcompartment;GO:0098553//lumenal side of endoplasmic reticulum membrane;GO:0005765//lysoso…	GO:0046983//protein dimerization activity;GO:0042803//protein homodimerization activity;GO:0016787//hydrolase activity;GO:0004190//aspartic-type endopeptidase activity;GO:0140096//catalytic activity, acting on a protein;GO:0005488//binding;GO:0042500//aspartic endopeptidase activity, intramembrane cleaving;GO:0005515//protein binding;GO:0008233//peptidase activity;GO:0004175//endopeptidase activi…	GO:0044238//primary metabolic process;GO:0008152//metabolic process;GO:0065007//biological regulation;GO:0019538//protein metabolic process;GO:0002682//regulation of immune system process;GO:0043170//macromolecule metabolic process;GO:0006807//nitrogen compound metabolic process;GO:0048583//regulation of response to stimulus;GO:1901564//organonitrogen compound metabolic process;GO:0050789//regula…
11	3312993	3437047	ENSCHIG00000022270	-	-	-	-	GO:0016020//membrane;GO:0031224//intrinsic component of membrane;GO:0110165//cellular anatomical entity;GO:0016021//integral component of membrane	-	-
11	6753923	6754007	ENSCHIG00000002102	-
11	10275604	10305557	ENSCHIG00000021397	methylenetetrahydrofolate dehydrogenase (NADP+ dependent) 2, methenyltetrahydrofolate cyclohydrolase [Source:NCBI gene;Acc:102184159]	Metabolism	Metabolism of cofactors and vitamins	ko00670//One carbon pool by folate	GO:0005739//mitochondrion;GO:0005622//intracellular anatomical structure;GO:0043226//organelle;GO:0005737//cytoplasm;GO:0043227//membrane-bounded organelle;GO:0043231//intracellular membrane-bounded organelle;GO:0043229//intracellular organelle;GO:0110165//cellular anatomical entity	GO:0004486//methylenetetrahydrofolate dehydrogenase [NAD(P)+] activity;GO:0016491//oxidoreductase activity;GO:0042301//phosphate ion binding;GO:0016814//hydrolase activity, acting on carbon-nitrogen (but not peptide) bonds, in cyclic amidines;GO:0019238//cyclohydrolase activity;GO:0000287//magnesium ion binding;GO:0016645//oxidoreductase activity, acting on the CH-NH group of donors;GO:0004487//m…	GO:0008152//metabolic process;GO:0046483//heterocycle metabolic process;GO:0006725//cellular aromatic compound metabolic process;GO:0006760//folic acid-containing compound metabolic process;GO:0006575//cellular modified amino acid metabolic process;GO:0006807//nitrogen compound metabolic process;GO:0046653//tetrahydrofolate metabolic process;GO:0044281//small molecule metabolic process;GO:0006730…
11	10338799	10360228	ENSCHIG00000023101	MOB kinase activator 1A [Source:NCBI gene;Acc:102176889]	Environmental Information Processing	Signal transduction	ko04390//Hippo signaling pathway;ko04392//Hippo signaling pathway - multiple species	GO:0005622//intracellular anatomical structure;GO:0043226//organelle;GO:0005829//cytosol;GO:0005730//nucleolus;GO:0043228//non-membrane-bounded organelle;GO:0005737//cytoplasm;GO:0043227//membrane-bounded organelle;GO:0043231//intracellular membrane-bounded organelle;GO:0070013//intracellular organelle lumen;GO:0005634//nucleus;GO:0005654//nucleoplasm;GO:0043233//organelle lumen;GO:0043229//intra…	-	GO:0009987//cellular process;GO:0050794//regulation of cellular process;GO:0035329//hippo signaling;GO:0050896//response to stimulus;GO:0050789//regulation of biological process;GO:0051716//cellular response to stimulus;GO:0023052//signaling;GO:0035556//intracellular signal transduction;GO:0007154//cell communication;GO:0065007//biological regulation;GO:0007165//signal transduction
11	10372691	10380351	ENSCHIG00000025591	bolA family member 3 [Source:NCBI gene;Acc:102184445]	-	-	-	GO:0005829//cytosol;GO:0043229//intracellular organelle;GO:0005622//intracellular anatomical structure;GO:0043227//membrane-bounded organelle;GO:0005739//mitochondrion;GO:0031981//nuclear lumen;GO:0005654//nucleoplasm;GO:0110165//cellular anatomical entity;GO:0005634//nucleus;GO:0070013//intracellular organelle lumen;GO:0043226//organelle;GO:0016604//nuclear body;GO:0043231//intracellular membran…	-	-
11	12188499	12196890	ENSCHIG00000016045	-	-	-	-	GO:0005938//cell cortex;GO:0032991//protein-containing complex;GO:0110165//cellular anatomical entity;GO:0016021//integral component of membrane;GO:0031224//intrinsic component of membrane;GO:0005737//cytoplasm;GO:0000145//exocyst;GO:0071944//cell periphery;GO:0016020//membrane;GO:0005622//intracellular anatomical structure;GO:0099023//vesicle tethering complex	-	GO:0051179//localization;GO:0006810//transport;GO:0051640//organelle localization;GO:0051641//cellular localization;GO:0006904//vesicle docking involved in exocytosis;GO:0046903//secretion;GO:0009987//cellular process;GO:0051234//establishment of localization;GO:0048278//vesicle docking;GO:0140056//organelle localization by membrane tethering;GO:0140029//exocytic process;GO:0140352//export from c…
11	20224303	20283432	ENSCHIG00000022119	regulator of microtubule dynamics 2 [Source:NCBI gene;Acc:102175032]	-	-	-	GO:0005829//cytosol;GO:0043226//organelle;GO:0005622//intracellular anatomical structure;GO:0005876//spindle microtubule;GO:0043232//intracellular non-membrane-bounded organelle;GO:0005856//cytoskeleton;GO:0005874//microtubule;GO:0110165//cellular anatomical entity;GO:0099081//supramolecular polymer;GO:0015630//microtubule cytoskeleton;GO:0016020//membrane;GO:0072686//mitotic spindle;GO:0099512//…	GO:0008092//cytoskeletal protein binding;GO:0005515//protein binding;GO:0008017//microtubule binding;GO:0005488//binding;GO:0015631//tubulin binding	-
11	25172835	25175010	ENSCHIG00000004541	-
11	27008946	27024431	ENSCHIG00000004550	-
11	27051889	27054865	ENSCHIG00000010396	SIX homeobox 2 [Source:NCBI gene;Acc:108637139]	-	-	-	GO:0043229//intracellular organelle;GO:0110165//cellular anatomical entity;GO:0005622//intracellular anatomical structure;GO:0043226//organelle;GO:0043227//membrane-bounded organelle;GO:0005634//nucleus;GO:0043231//intracellular membrane-bounded organelle	GO:1901363//heterocyclic compound binding;GO:0003676//nucleic acid binding;GO:0000977//RNA polymerase II transcription regulatory region sequence-specific DNA binding;GO:1990837//sequence-specific double-stranded DNA binding;GO:0000981//DNA-binding transcription factor activity, RNA polymerase II-specific;GO:0000987//cis-regulatory region sequence-specific DNA binding;GO:0003690//double-stranded …	GO:0002062//chondrocyte differentiation;GO:0070727//cellular macromolecule localization;GO:0048523//negative regulation of cellular process;GO:0035295//tube development;GO:0030154//cell differentiation;GO:0048731//system development;GO:0071705//nitrogen compound transport;GO:0034613//cellular protein localization;GO:0009798//axis specification;GO:0072161//mesenchymal cell differentiation involved…
11	48682061	48725529	ENSCHIG00000011327	atonal bHLH transcription factor 8 [Source:NCBI gene;Acc:108637146]	-	-	-	GO:0070013//intracellular organelle lumen;GO:0005622//intracellular anatomical structure;GO:0005737//cytoplasm;GO:0110165//cellular anatomical entity;GO:0043226//organelle;GO:0005634//nucleus;GO:0005654//nucleoplasm;GO:0031981//nuclear lumen;GO:0043229//intracellular organelle;GO:0031974//membrane-enclosed lumen;GO:0043231//intracellular membrane-bounded organelle;GO:0043233//organelle lumen;GO:0…	GO:1901363//heterocyclic compound binding;GO:0000976//transcription cis-regulatory region binding;GO:0097159//organic cyclic compound binding;GO:0008134//transcription factor binding;GO:0003700//DNA-binding transcription factor activity;GO:1990837//sequence-specific double-stranded DNA binding;GO:0003676//nucleic acid binding;GO:0005488//binding;GO:0003690//double-stranded DNA binding;GO:0046983/…	GO:0010629//negative regulation of gene expression;GO:0060395//SMAD protein signal transduction;GO:0006355//regulation of transcription, DNA-templated;GO:0019222//regulation of metabolic process;GO:0031325//positive regulation of cellular metabolic process;GO:0048518//positive regulation of biological process;GO:0007369//gastrulation;GO:1902680//positive regulation of RNA biosynthetic process;GO:…
11	48742356	48749599	ENSCHIG00000004637	-
11	48786690	48806735	ENSCHIG00000024407	granulysin [Source:NCBI gene;Acc:102191341]	-	-	-	-	-	GO:0006950//response to stress;GO:0009617//response to bacterium;GO:0044238//primary metabolic process;GO:0051707//response to other organism;GO:0043207//response to external biotic stimulus;GO:0009605//response to external stimulus;GO:0002376//immune system process;GO:0044419//biological process involved in interspecies interaction between organisms;GO:0050896//response to stimulus;GO:0009607//r…
11	96056864	96307910	ENSCHIG00000019810	PBX homeobox 3 [Source:NCBI gene;Acc:102187055]	Human Diseases	Cancer: overview	ko05202//Transcriptional misregulation in cancer	GO:0032991//protein-containing complex;GO:0043231//intracellular membrane-bounded organelle;GO:0005667//transcription regulator complex;GO:0043226//organelle;GO:0005622//intracellular anatomical structure;GO:0043227//membrane-bounded organelle;GO:0110165//cellular anatomical entity;GO:0043229//intracellular organelle;GO:0005634//nucleus	GO:0003690//double-stranded DNA binding;GO:0001216//DNA-binding transcription activator activity;GO:0003700//DNA-binding transcription factor activity;GO:0000977//RNA polymerase II transcription regulatory region sequence-specific DNA binding;GO:0001228//DNA-binding transcription activator activity, RNA polymerase II-specific;GO:0001067//transcription regulatory region nucleic acid binding;GO:014…	GO:0006355//regulation of transcription, DNA-templated;GO:0009891//positive regulation of biosynthetic process;GO:0051239//regulation of multicellular organismal process;GO:0007399//nervous system development;GO:0050877//nervous system process;GO:0022008//neurogenesis;GO:2000112//regulation of cellular macromolecule biosynthetic process;GO:2001141//regulation of RNA biosynthetic process;GO:005117…
11	96393725	96407143	ENSCHIG00000004985	-
11	100358388	100404020	ENSCHIG00000027228	far upstream element binding protein 3 [Source:NCBI gene;Acc:102183798]	-	-	-	GO:0043231//intracellular membrane-bounded organelle;GO:0043229//intracellular organelle;GO:0043226//organelle;GO:0005737//cytoplasm;GO:0110165//cellular anatomical entity;GO:0005622//intracellular anatomical structure;GO:0043227//membrane-bounded organelle;GO:0005634//nucleus	GO:0097159//organic cyclic compound binding;GO:0005488//binding;GO:1901363//heterocyclic compound binding;GO:0003677//DNA binding;GO:0003723//RNA binding;GO:0003676//nucleic acid binding;GO:0003697//single-stranded DNA binding	GO:0051252//regulation of RNA metabolic process;GO:0032774//RNA biosynthetic process;GO:0010468//regulation of gene expression;GO:0009891//positive regulation of biosynthetic process;GO:0018130//heterocycle biosynthetic process;GO:0010557//positive regulation of macromolecule biosynthetic process;GO:0048518//positive regulation of biological process;GO:0019222//regulation of metabolic process;GO:…
11	100605671	100606075	ENSCHIG00000010002	pyroglutamylated RFamide peptide [Source:NCBI gene;Acc:102174668]	-	-	-	GO:0005576//extracellular region;GO:0110165//cellular anatomical entity	GO:0048018//receptor ligand activity;GO:0005488//binding;GO:0030546//signaling receptor activator activity;GO:0005102//signaling receptor binding;GO:0031854//orexigenic neuropeptide QRFP receptor binding;GO:0005515//protein binding;GO:0005179//hormone activity;GO:0005184//neuropeptide hormone activity;GO:0071855//neuropeptide receptor binding;GO:0001664//G protein-coupled receptor binding	GO:0050795//regulation of behavior;GO:0065008//regulation of biological quality;GO:0003013//circulatory system process;GO:0050896//response to stimulus;GO:0007610//behavior;GO:0007626//locomotory behavior;GO:0007625//grooming behavior;GO:0065007//biological regulation;GO:0007186//G protein-coupled receptor signaling pathway;GO:0009987//cellular process;GO:0032501//multicellular organismal process…
11	100616945	100647798	ENSCHIG00000014267	fibrinogen C domain containing 1 [Source:NCBI gene;Acc:102184633]	-	-	-	GO:0031224//intrinsic component of membrane;GO:0016021//integral component of membrane;GO:0110165//cellular anatomical entity;GO:0016020//membrane	GO:0008061//chitin binding;GO:0005488//binding;GO:0097367//carbohydrate derivative binding	-
11	100696110	100762938	ENSCHIG00000025745	laminin subunit gamma 3 [Source:NCBI gene;Acc:102184914]	Human Diseases; Environmental Information Processing; Cellular Processes	Cancer: overview;Signal transduction;Infectious disease: viral;Cellular community - eukaryotes;Infectious disease: parasitic;Cancer: specific types;Signaling molecules and interaction	ko05200//Pathways in cancer;ko04151//PI3K-Akt signaling pathway;ko05165//Human papillomavirus infection;ko04510//Focal adhesion;ko05145//Toxoplasmosis;ko05146//Amoebiasis;ko05222//Small cell lung cancer;ko04512//ECM-receptor interaction	GO:0110165//cellular anatomical entity;GO:0031012//extracellular matrix;GO:0005604//basement membrane;GO:0016020//membrane;GO:0062023//collagen-containing extracellular matrix;GO:0030312//external encapsulating structure;GO:0071944//cell periphery	-	GO:0048708//astrocyte differentiation;GO:0007600//sensory perception;GO:0014002//astrocyte development;GO:0000904//cell morphogenesis involved in differentiation;GO:0048880//sensory system development;GO:0000902//cell morphogenesis;GO:0001654//eye development;GO:0032502//developmental process;GO:0007275//multicellular organism development;GO:0050877//nervous system process;GO:0032501//multicellul…
11	104534024	104538787	ENSCHIG00000018540	-	-	-	-	GO:0016021//integral component of membrane;GO:0016020//membrane;GO:0110165//cellular anatomical entity;GO:0046930//pore complex;GO:0098797//plasma membrane protein complex;GO:0031226//intrinsic component of plasma membrane;GO:0005886//plasma membrane;GO:0005576//extracellular region;GO:0031224//intrinsic component of membrane;GO:0071944//cell periphery;GO:0005579//membrane attack complex;GO:00987…	-	GO:0006956//complement activation;GO:0065007//biological regulation;GO:0002376//immune system process;GO:0002684//positive regulation of immune system process;GO:0050776//regulation of immune response;GO:0048583//regulation of response to stimulus;GO:0006959//humoral immune response;GO:0048584//positive regulation of response to stimulus;GO:0050778//positive regulation of immune response;GO:00485…
11	104543096	104563284	ENSCHIG00000026264	RAB, member RAS oncogene family like 6 [Source:NCBI gene;Acc:102185665]	-	-	-	GO:0005829//cytosol;GO:0043228//non-membrane-bounded organelle;GO:0005813//centrosome;GO:0043232//intracellular non-membrane-bounded organelle;GO:0005622//intracellular anatomical structure;GO:0005856//cytoskeleton;GO:0043226//organelle;GO:0043227//membrane-bounded organelle;GO:0043231//intracellular membrane-bounded organelle;GO:0110165//cellular anatomical entity;GO:0015630//microtubule cytoske…	GO:0032561//guanyl ribonucleotide binding;GO:0097159//organic cyclic compound binding;GO:1901265//nucleoside phosphate binding;GO:0036094//small molecule binding;GO:0019001//guanyl nucleotide binding;GO:1901363//heterocyclic compound binding;GO:0005488//binding;GO:0005525//GTP binding;GO:0035639//purine ribonucleoside triphosphate binding;GO:0097367//carbohydrate derivative binding;GO:0043167//io…	-
11	104562462	104570568	ENSCHIG00000020101	coiled-coil domain containing 183 [Source:NCBI gene;Acc:102185931]	-	-	-	-	-	-
11	104574144	104575166	ENSCHIG00000024317	transmembrane protein 141 [Source:NCBI gene;Acc:102186220]	-	-	-	-	-	-
11	104590232	104592002	ENSCHIG00000027059	epididymal-specific lipocalin-5-like [Source:NCBI gene;Acc:108637125]	-	-	-	GO:0005576//extracellular region;GO:0110165//cellular anatomical entity	GO:0036094//small molecule binding;GO:0005488//binding	-
11	104593446	104596288	ENSCHIG00000006201	epididymal-specific lipocalin-8 [Source:NCBI gene;Acc:102173384]	-	-	-	-	GO:0036094//small molecule binding;GO:0005488//binding	-
12	778989	878001	ENSCHIG00000026299	Rho guanine nucleotide exchange factor 7 [Source:NCBI gene;Acc:102173015]	Cellular Processes; Human Diseases	Cell motility;Infectious disease: bacterial	ko04810//Regulation of actin cytoskeleton;ko05135//Yersinia infection	GO:0030027//lamellipodium;GO:0120025//plasma membrane bounded cell projection;GO:0110165//cellular anatomical entity;GO:0042995//cell projection;GO:0031252//cell leading edge	GO:0005085//guanyl-nucleotide exchange factor activity;GO:0030695//GTPase regulator activity;GO:0060589//nucleoside-triphosphatase regulator activity;GO:0098772//molecular function regulator;GO:0008047//enzyme activator activity;GO:0030234//enzyme regulator activity;GO:0005515//protein binding;GO:0005488//binding;GO:0005096//GTPase activator activity	GO:0065007//biological regulation;GO:0065009//regulation of molecular function;GO:0050790//regulation of catalytic activity
12	15989591	16334930	ENSCHIG00000014981	multidrug resistance-associated protein 4-like [Source:NCBI gene;Acc:102179751]	Environmental Information Processing; Organismal Systems; Human Diseases	Signal transduction;Digestive system;Membrane transport;Drug resistance: antineoplastic	ko04024//cAMP signaling pathway;ko04976//Bile secretion;ko02010//ABC transporters;ko01523//Antifolate resistance	GO:0016021//integral component of membrane;GO:0110165//cellular anatomical entity;GO:0031224//intrinsic component of membrane;GO:0016020//membrane	GO:0032553//ribonucleotide binding;GO:0015399//primary active transmembrane transporter activity;GO:0016887//ATPase;GO:0035639//purine ribonucleoside triphosphate binding;GO:0042626//ATPase-coupled transmembrane transporter activity;GO:0036094//small molecule binding;GO:0043167//ion binding;GO:0022804//active transmembrane transporter activity;GO:0032555//purine ribonucleotide binding;GO:0005524/…	GO:0051234//establishment of localization;GO:0006810//transport;GO:0051179//localization;GO:0055085//transmembrane transport;GO:0009987//cellular process
12	78189108	78189261	ENSCHIG00000003046	-
12	78191759	78219954	ENSCHIG00000006133	-
13	1789860	2179825	ENSCHIG00000023493	phospholipase C beta 4 [Source:NCBI gene;Acc:102180505]	Human Diseases; Environmental Information Processing; Organismal Systems; Cellular Processes; Metabolism	Cancer: overview;Neurodegenerative disease;Infectious disease: viral;Signal transduction;Immune system;Endocrine system;Endocrine and metabolic disease;Circulatory system;Nervous system;Infectious disease: parasitic;Sensory system;Digestive system;Environmental adaptation;Cellular community - eukaryotes;Carbohydrate metabolism;Excretory system	ko05200//Pathways in cancer;ko05010//Alzheimer disease;ko05016//Huntington disease;ko05163//Human cytomegalovirus infection;ko04015//Rap1 signaling pathway;ko04020//Calcium signaling pathway;ko04062//Chemokine signaling pathway;ko04621//NOD-like receptor signaling pathway;ko04022//cGMP-PKG signaling pathway;ko04310//Wnt signaling pathway;ko04921//Oxytocin signaling pathway;ko04934//Cushing syndro…	GO:0043226//organelle;GO:0005783//endoplasmic reticulum;GO:0043005//neuron projection;GO:0043231//intracellular membrane-bounded organelle;GO:0005737//cytoplasm;GO:0005622//intracellular anatomical structure;GO:0012505//endomembrane system;GO:0014069//postsynaptic density;GO:0042995//cell projection;GO:0030054//cell junction;GO:0110165//cellular anatomical entity;GO:0005790//smooth endoplasmic re…	GO:0008081//phosphoric diester hydrolase activity;GO:0042578//phosphoric ester hydrolase activity;GO:0005488//binding;GO:0043169//cation binding;GO:0043167//ion binding;GO:0004620//phospholipase activity;GO:0016788//hydrolase activity, acting on ester bonds;GO:0003824//catalytic activity;GO:0016298//lipase activity;GO:0016787//hydrolase activity;GO:0005509//calcium ion binding;GO:0004629//phospho…	GO:0099177//regulation of trans-synaptic signaling;GO:1901575//organic substance catabolic process;GO:0007154//cell communication;GO:0009987//cellular process;GO:0023052//signaling;GO:0065007//biological regulation;GO:0050789//regulation of biological process;GO:0009056//catabolic process;GO:0016042//lipid catabolic process;GO:0023051//regulation of signaling;GO:0035556//intracellular signal tran…
13	14613836	14641494	ENSCHIG00000001821	-
13	22125411	22128185	ENSCHIG00000020595	SKI/DACH domain containing 1 [Source:NCBI gene;Acc:102189970]	-	-	-	-	-	-
13	22144589	22357614	ENSCHIG00000010933	MLLT10 histone lysine methyltransferase DOT1L cofactor [Source:NCBI gene;Acc:102190530]	-	-	-	GO:0110165//cellular anatomical entity;GO:0005654//nucleoplasm;GO:0043226//organelle;GO:0070013//intracellular organelle lumen;GO:0043231//intracellular membrane-bounded organelle;GO:0031981//nuclear lumen;GO:0043227//membrane-bounded organelle;GO:0005737//cytoplasm;GO:0005829//cytosol;GO:0043229//intracellular organelle;GO:0005634//nucleus;GO:0032991//protein-containing complex;GO:0031974//membr…	GO:0046872//metal ion binding;GO:0003682//chromatin binding;GO:0031491//nucleosome binding;GO:0042393//histone binding;GO:0005515//protein binding;GO:0005488//binding;GO:0044877//protein-containing complex binding;GO:0043167//ion binding;GO:0043169//cation binding	GO:0009893//positive regulation of metabolic process;GO:0031325//positive regulation of cellular metabolic process;GO:0010557//positive regulation of macromolecule biosynthetic process;GO:0010604//positive regulation of macromolecule metabolic process;GO:1902680//positive regulation of RNA biosynthetic process;GO:0045935//positive regulation of nucleobase-containing compound metabolic process;GO:…
13	22361083	22412647	ENSCHIG00000001876	-
13	22368536	22557435	ENSCHIG00000008531	DnaJ heat shock protein family (Hsp40) member C1 [Source:NCBI gene;Acc:102176139]	Genetic Information Processing	Folding, sorting and degradation	ko04141//Protein processing in endoplasmic reticulum	GO:0043226//organelle;GO:0110165//cellular anatomical entity;GO:0016021//integral component of membrane;GO:0043231//intracellular membrane-bounded organelle;GO:0043229//intracellular organelle;GO:0005886//plasma membrane;GO:0071944//cell periphery;GO:0031224//intrinsic component of membrane;GO:0005622//intracellular anatomical structure;GO:0043227//membrane-bounded organelle;GO:0012505//endomembr…	GO:0005515//protein binding;GO:0005488//binding;GO:0051087//chaperone binding	GO:0009987//cellular process;GO:0032880//regulation of protein localization;GO:0050789//regulation of biological process;GO:0050708//regulation of protein secretion;GO:0070201//regulation of establishment of protein localization;GO:0051246//regulation of protein metabolic process;GO:0065007//biological regulation;GO:0051223//regulation of protein transport;GO:0032879//regulation of localization;G…
13	33660127	33789284	ENSCHIG00000013980	zinc finger protein 438 [Source:NCBI gene;Acc:102186607]	-	-	-	GO:0043233//organelle lumen;GO:0070013//intracellular organelle lumen;GO:0043231//intracellular membrane-bounded organelle;GO:0005829//cytosol;GO:0043226//organelle;GO:0110165//cellular anatomical entity;GO:0005622//intracellular anatomical structure;GO:0043229//intracellular organelle;GO:0005634//nucleus;GO:0005737//cytoplasm;GO:0005654//nucleoplasm;GO:0031981//nuclear lumen;GO:0031974//membrane…	-	-
13	33922084	34033157	ENSCHIG00000016403	supervillin [Source:NCBI gene;Acc:102187412]	-	-	-	GO:0099512//supramolecular fiber;GO:0043228//non-membrane-bounded organelle;GO:0005737//cytoplasm;GO:0016020//membrane;GO:0005829//cytosol;GO:0005886//plasma membrane;GO:0043034//costamere;GO:0043292//contractile fiber;GO:0110165//cellular anatomical entity;GO:0043232//intracellular non-membrane-bounded organelle;GO:0043231//intracellular membrane-bounded organelle;GO:0005622//intracellular anato…	GO:0005515//protein binding;GO:0003779//actin binding;GO:0044877//protein-containing complex binding;GO:0008092//cytoskeletal protein binding;GO:0051015//actin filament binding;GO:0005488//binding	GO:0048513//animal organ development;GO:0016043//cellular component organization;GO:0061061//muscle structure development;GO:0007010//cytoskeleton organization;GO:0032501//multicellular organismal process;GO:0048731//system development;GO:0060537//muscle tissue development;GO:0071840//cellular component organization or biogenesis;GO:0014706//striated muscle tissue development;GO:0007275//multicel…
13	40901550	40906533	ENSCHIG00000013879	forkhead box A2 [Source:NCBI gene;Acc:108637391]	Organismal Systems; Human Diseases	Aging;Endocrine and metabolic disease	ko04213//Longevity regulating pathway - multiple species;ko04950//Maturity onset diabetes of the young	GO:0005622//intracellular anatomical structure;GO:0005634//nucleus;GO:0043231//intracellular membrane-bounded organelle;GO:0030054//cell junction;GO:0043226//organelle;GO:0043227//membrane-bounded organelle;GO:0031974//membrane-enclosed lumen;GO:0043233//organelle lumen;GO:0110165//cellular anatomical entity;GO:0031981//nuclear lumen;GO:0070013//intracellular organelle lumen;GO:0043229//intracell…	GO:0003677//DNA binding;GO:0019904//protein domain specific binding;GO:0140110//transcription regulator activity;GO:0005515//protein binding;GO:0000976//transcription cis-regulatory region binding;GO:0003676//nucleic acid binding;GO:0000978//RNA polymerase II cis-regulatory region sequence-specific DNA binding;GO:1990837//sequence-specific double-stranded DNA binding;GO:0000977//RNA polymerase II…	GO:0010557//positive regulation of macromolecule biosynthetic process;GO:0045893//positive regulation of transcription, DNA-templated;GO:0051093//negative regulation of developmental process;GO:0043433//negative regulation of DNA-binding transcription factor activity;GO:0051239//regulation of multicellular organismal process;GO:0030193//regulation of blood coagulation;GO:0045944//positive regulat…
13	40915500	40922086	ENSCHIG00000001985	-
13	40967586	40972098	ENSCHIG00000022438	-	-	-	-	GO:1905369//endopeptidase complex;GO:0043226//organelle;GO:0043231//intracellular membrane-bounded organelle;GO:1902494//catalytic complex;GO:0043227//membrane-bounded organelle;GO:0005839//proteasome core complex;GO:0140535//intracellular protein-containing complex;GO:0000502//proteasome complex;GO:0032991//protein-containing complex;GO:0110165//cellular anatomical entity;GO:0005634//nucleus;GO:…	-	GO:0019538//protein metabolic process;GO:0051603//proteolysis involved in cellular protein catabolic process;GO:0044238//primary metabolic process;GO:0044237//cellular metabolic process;GO:1901564//organonitrogen compound metabolic process;GO:0009057//macromolecule catabolic process;GO:1901565//organonitrogen compound catabolic process;GO:0043170//macromolecule metabolic process;GO:0044257//cellu…
13	42295917	42362975	ENSCHIG00000014086	transcription activation suppressor family member 2 [Source:NCBI gene;Acc:102175038]	-	-	-	GO:0005622//intracellular anatomical structure;GO:0005737//cytoplasm;GO:0005829//cytosol;GO:0070013//intracellular organelle lumen;GO:0043229//intracellular organelle;GO:0005654//nucleoplasm;GO:0043231//intracellular membrane-bounded organelle;GO:0031981//nuclear lumen;GO:0005634//nucleus;GO:0043233//organelle lumen;GO:0031974//membrane-enclosed lumen;GO:0043226//organelle;GO:0043227//membrane-bo…	-	-
13	42372628	42387840	ENSCHIG00000022650	ankyrin repeat and SOCS box containing 13 [Source:NCBI gene;Acc:102186777]	-	-	-	-	GO:0005488//binding;GO:0005515//protein binding	GO:0050896//response to stimulus;GO:0016567//protein ubiquitination;GO:0009987//cellular process;GO:0035556//intracellular signal transduction;GO:1901564//organonitrogen compound metabolic process;GO:0070647//protein modification by small protein conjugation or removal;GO:0007165//signal transduction;GO:0043412//macromolecule modification;GO:0044267//cellular protein metabolic process;GO:0044237/…
13	45702465	45724661	ENSCHIG00000021435	WD repeat domain 37 [Source:NCBI gene;Acc:102190705]	-	-	-	GO:0005737//cytoplasm;GO:0110165//cellular anatomical entity;GO:0005622//intracellular anatomical structure;GO:0043231//intracellular membrane-bounded organelle;GO:0043226//organelle;GO:0043229//intracellular organelle;GO:0043227//membrane-bounded organelle;GO:0005634//nucleus	GO:0005515//protein binding;GO:0005488//binding	-
13	45737472	45745483	ENSCHIG00000023940	isopentenyl-diphosphate Delta-isomerase 1 [Source:NCBI gene;Acc:102191533]	Metabolism	Metabolism of terpenoids and polyketides	ko00900//Terpenoid backbone biosynthesis	GO:0042579//microbody;GO:0043229//intracellular organelle;GO:0005777//peroxisome;GO:0005622//intracellular anatomical structure;GO:0005737//cytoplasm;GO:0043231//intracellular membrane-bounded organelle;GO:0043227//membrane-bounded organelle;GO:0110165//cellular anatomical entity;GO:0043226//organelle	GO:0004452//isopentenyl-diphosphate delta-isomerase activity;GO:0003824//catalytic activity;GO:0016863//intramolecular oxidoreductase activity, transposing C=C bonds;GO:0016787//hydrolase activity;GO:0016860//intramolecular oxidoreductase activity;GO:0016853//isomerase activity	GO:0006694//steroid biosynthetic process;GO:0008152//metabolic process;GO:0046165//alcohol biosynthetic process;GO:1902652//secondary alcohol metabolic process;GO:1901617//organic hydroxy compound biosynthetic process;GO:1901576//organic substance biosynthetic process;GO:0090407//organophosphate biosynthetic process;GO:0006793//phosphorus metabolic process;GO:0006066//alcohol metabolic process;GO…
13	45745323	45758693	ENSCHIG00000018346	GTP binding protein 4 [Source:NCBI gene;Acc:102191810]	Genetic Information Processing	Translation	ko03008//Ribosome biogenesis in eukaryotes	GO:0005622//intracellular anatomical structure;GO:0031981//nuclear lumen;GO:0110165//cellular anatomical entity;GO:0005634//nucleus;GO:0048471//perinuclear region of cytoplasm;GO:0043227//membrane-bounded organelle;GO:0005635//nuclear envelope;GO:0005654//nucleoplasm;GO:0031090//organelle membrane;GO:0012505//endomembrane system;GO:0031967//organelle envelope;GO:0043231//intracellular membrane-bo…	GO:0032555//purine ribonucleotide binding;GO:0036094//small molecule binding;GO:0005488//binding;GO:0003924//GTPase activity;GO:0035639//purine ribonucleoside triphosphate binding;GO:0016818//hydrolase activity, acting on acid anhydrides, in phosphorus-containing anhydrides;GO:0043168//anion binding;GO:0003824//catalytic activity;GO:0019001//guanyl nucleotide binding;GO:0032553//ribonucleotide bi…	GO:0046483//heterocycle metabolic process;GO:0010605//negative regulation of macromolecule metabolic process;GO:0051726//regulation of cell cycle;GO:0042127//regulation of cell population proliferation;GO:0009892//negative regulation of metabolic process;GO:0060255//regulation of macromolecule metabolic process;GO:0050789//regulation of biological process;GO:0022408//negative regulation of cell-c…
13	45789248	45789339	ENSCHIG00000003418	-
13	45828474	45885709	ENSCHIG00000013543	La ribonucleoprotein 4B [Source:NCBI gene;Acc:102168741]	-	-	-	GO:0043231//intracellular membrane-bounded organelle;GO:0043226//organelle;GO:0032991//protein-containing complex;GO:0005844//polysome;GO:0043232//intracellular non-membrane-bounded organelle;GO:0099080//supramolecular complex;GO:0005634//nucleus;GO:0070013//intracellular organelle lumen;GO:0036464//cytoplasmic ribonucleoprotein granule;GO:0005840//ribosome;GO:1990904//ribonucleoprotein complex;G…	GO:0003676//nucleic acid binding;GO:0003723//RNA binding;GO:0097159//organic cyclic compound binding;GO:0003730//mRNA 3'-UTR binding;GO:1901363//heterocyclic compound binding;GO:0003729//mRNA binding;GO:0005488//binding	GO:0032270//positive regulation of cellular protein metabolic process;GO:0060255//regulation of macromolecule metabolic process;GO:0031323//regulation of cellular metabolic process;GO:0019219//regulation of nucleobase-containing compound metabolic process;GO:0051246//regulation of protein metabolic process;GO:0048518//positive regulation of biological process;GO:0061013//regulation of mRNA catabo…
13	45859537	45859938	ENSCHIG00000008510	-	-	-	-	GO:0005840//ribosome;GO:0043232//intracellular non-membrane-bounded organelle;GO:0110165//cellular anatomical entity;GO:0043229//intracellular organelle;GO:0043228//non-membrane-bounded organelle;GO:0005622//intracellular anatomical structure;GO:0043226//organelle	GO:0003735//structural constituent of ribosome;GO:0005198//structural molecule activity	GO:1901566//organonitrogen compound biosynthetic process;GO:0006412//translation;GO:0044271//cellular nitrogen compound biosynthetic process;GO:0071704//organic substance metabolic process;GO:0043043//peptide biosynthetic process;GO:0006807//nitrogen compound metabolic process;GO:0043170//macromolecule metabolic process;GO:0044238//primary metabolic process;GO:0034645//cellular macromolecule bios…
13	45929488	46232588	ENSCHIG00000024387	disco interacting protein 2 homolog C [Source:NCBI gene;Acc:102169195]	-	-	-	-	-	-
13	46165792	46165895	ENSCHIG00000002960	-
13	47616831	47627023	ENSCHIG00000010338	tRNA methyltransferase 6 [Source:NCBI gene;Acc:102174489]	-	-	-	GO:0032991//protein-containing complex;GO:0043226//organelle;GO:0031515//tRNA (m1A) methyltransferase complex;GO:0005634//nucleus;GO:1902494//catalytic complex;GO:0043227//membrane-bounded organelle;GO:1990234//transferase complex;GO:0110165//cellular anatomical entity;GO:0043229//intracellular organelle;GO:0034708//methyltransferase complex;GO:0043527//tRNA methyltransferase complex;GO:0005622//…	-	GO:0043414//macromolecule methylation;GO:0044260//cellular macromolecule metabolic process;GO:0030488//tRNA methylation;GO:0006399//tRNA metabolic process;GO:0080009//mRNA methylation;GO:0071704//organic substance metabolic process;GO:0046483//heterocycle metabolic process;GO:0043170//macromolecule metabolic process;GO:0044238//primary metabolic process;GO:0006725//cellular aromatic compound meta…
13	47629969	47683790	ENSCHIG00000014359	minichromosome maintenance 8 homologous recombination repair factor [Source:NCBI gene;Acc:102174757]	-	-	-	GO:0043229//intracellular organelle;GO:0005634//nucleus;GO:0005622//intracellular anatomical structure;GO:0042555//MCM complex;GO:0032991//protein-containing complex;GO:0097362//MCM8-MCM9 complex;GO:0043231//intracellular membrane-bounded organelle;GO:0043227//membrane-bounded organelle;GO:0043226//organelle;GO:0005694//chromosome;GO:0043232//intracellular non-membrane-bounded organelle;GO:004322…	GO:0032555//purine ribonucleotide binding;GO:0032559//adenyl ribonucleotide binding;GO:0003677//DNA binding;GO:0005488//binding;GO:0003678//DNA helicase activity;GO:0036094//small molecule binding;GO:0005524//ATP binding;GO:0032553//ribonucleotide binding;GO:0003824//catalytic activity;GO:0000166//nucleotide binding;GO:0004386//helicase activity;GO:1901265//nucleoside phosphate binding;GO:0043168…	GO:0006139//nucleobase-containing compound metabolic process;GO:0033554//cellular response to stress;GO:0071840//cellular component organization or biogenesis;GO:0032392//DNA geometric change;GO:0043170//macromolecule metabolic process;GO:0022414//reproductive process;GO:0009987//cellular process;GO:0046483//heterocycle metabolic process;GO:0071103//DNA conformation change;GO:0071704//organic sub…
13	50695912	50703155	ENSCHIG00000015699	mitochondrial antiviral signaling protein [Source:NCBI gene;Acc:102178286]	Human Diseases; Organismal Systems	Infectious disease: viral;Immune system	ko05168//Herpes simplex virus 1 infection;ko05169//Epstein-Barr virus infection;ko05164//Influenza A;ko04621//NOD-like receptor signaling pathway;ko05161//Hepatitis B;ko05160//Hepatitis C;ko05162//Measles;ko04622//RIG-I-like receptor signaling pathway;ko04623//Cytosolic DNA-sensing pathway	GO:0043227//membrane-bounded organelle;GO:0043231//intracellular membrane-bounded organelle;GO:0005739//mitochondrion;GO:0005777//peroxisome;GO:0005737//cytoplasm;GO:0019867//outer membrane;GO:0043226//organelle;GO:0016020//membrane;GO:0031967//organelle envelope;GO:0005622//intracellular anatomical structure;GO:0005741//mitochondrial outer membrane;GO:0016021//integral component of membrane;GO:0…	GO:0019900//kinase binding;GO:0019899//enzyme binding;GO:0060090//molecular adaptor activity;GO:0019901//protein kinase binding;GO:0030674//protein-macromolecule adaptor activity;GO:0005488//binding;GO:0005515//protein binding;GO:0050700//CARD domain binding;GO:0035591//signaling adaptor activity;GO:0019904//protein domain specific binding	GO:0032880//regulation of protein localization;GO:0009966//regulation of signal transduction;GO:0050776//regulation of immune response;GO:0050789//regulation of biological process;GO:0010647//positive regulation of cell communication;GO:1903555//regulation of tumor necrosis factor superfamily cytokine production;GO:0032270//positive regulation of cellular protein metabolic process;GO:0002831//reg…
13	50732961	50737002	ENSCHIG00000012526	adaptor related protein complex 5 subunit sigma 1 [Source:NCBI gene;Acc:102178742]	-	-	-	GO:0030117//membrane coat;GO:0043231//intracellular membrane-bounded organelle;GO:0070013//intracellular organelle lumen;GO:0032991//protein-containing complex;GO:0031410//cytoplasmic vesicle;GO:0005622//intracellular anatomical structure;GO:0000323//lytic vacuole;GO:0030119//AP-type membrane coat adaptor complex;GO:0005634//nucleus;GO:0005773//vacuole;GO:0097708//intracellular vesicle;GO:0098796…	-	GO:0044260//cellular macromolecule metabolic process;GO:0000725//recombinational repair;GO:0006725//cellular aromatic compound metabolic process;GO:0033554//cellular response to stress;GO:0006974//cellular response to DNA damage stimulus;GO:0046907//intracellular transport;GO:0008152//metabolic process;GO:0044237//cellular metabolic process;GO:0071704//organic substance metabolic process;GO:00007…
13	50752144	50761263	ENSCHIG00000015422	cell division cycle 25B [Source:NCBI gene;Acc:102179213]	Environmental Information Processing; Human Diseases; Cellular Processes; Organismal Systems	Signal transduction;Cancer: overview;Cell growth and death;Endocrine system	ko04010//MAPK signaling pathway;ko05206//MicroRNAs in cancer;ko04110//Cell cycle;ko04914//Progesterone-mediated oocyte maturation	-	GO:0042578//phosphoric ester hydrolase activity;GO:0003824//catalytic activity;GO:0004721//phosphoprotein phosphatase activity;GO:0016791//phosphatase activity;GO:0016788//hydrolase activity, acting on ester bonds;GO:0004725//protein tyrosine phosphatase activity;GO:0140096//catalytic activity, acting on a protein;GO:0016787//hydrolase activity	GO:0044260//cellular macromolecule metabolic process;GO:0045787//positive regulation of cell cycle;GO:0007049//cell cycle;GO:1901989//positive regulation of cell cycle phase transition;GO:0016311//dephosphorylation;GO:0035335//peptidyl-tyrosine dephosphorylation;GO:1902749//regulation of cell cycle G2/M phase transition;GO:0006470//protein dephosphorylation;GO:0009987//cellular process;GO:0006807…
13	50772393	50774195	ENSCHIG00000010945	centromere protein B [Source:NCBI gene;Acc:102170061]	-	-	-	GO:0000785//chromatin;GO:0031981//nuclear lumen;GO:0043228//non-membrane-bounded organelle;GO:0098687//chromosomal region;GO:0070013//intracellular organelle lumen;GO:0016604//nuclear body;GO:0043232//intracellular non-membrane-bounded organelle;GO:0000793//condensed chromosome;GO:0005622//intracellular anatomical structure;GO:0000792//heterochromatin;GO:0043229//intracellular organelle;GO:011016…	GO:0003677//DNA binding;GO:0043565//sequence-specific DNA binding;GO:1990837//sequence-specific double-stranded DNA binding;GO:0003690//double-stranded DNA binding;GO:1901363//heterocyclic compound binding;GO:0003682//chromatin binding;GO:0003676//nucleic acid binding;GO:0097159//organic cyclic compound binding;GO:0005488//binding;GO:0003696//satellite DNA binding	-
13	50777802	50780548	ENSCHIG00000018718	sperm flagellar 1 [Source:NCBI gene;Acc:102180056]	-	-	-	GO:0043228//non-membrane-bounded organelle;GO:0005902//microvillus;GO:0043227//membrane-bounded organelle;GO:0032838//plasma membrane bounded cell projection cytoplasm;GO:0099513//polymeric cytoskeletal fiber;GO:0015630//microtubule cytoskeleton;GO:0005856//cytoskeleton;GO:0016323//basolateral plasma membrane;GO:0009925//basal plasma membrane;GO:0016324//apical plasma membrane;GO:0099080//supramo…	GO:0008092//cytoskeletal protein binding;GO:0008017//microtubule binding;GO:0003779//actin binding;GO:0005515//protein binding;GO:0005488//binding;GO:0015631//tubulin binding	GO:0048523//negative regulation of cellular process;GO:0035082//axoneme assembly;GO:0065007//biological regulation;GO:0032886//regulation of microtubule-based process;GO:0030031//cell projection assembly;GO:0007026//negative regulation of microtubule depolymerization;GO:0007017//microtubule-based process;GO:0010639//negative regulation of organelle organization;GO:1901880//negative regulation of …
13	50793627	50798894	ENSCHIG00000013166	chromosome 13 C20orf27 homolog [Source:NCBI gene;Acc:102180506]	-	-	-	-	GO:0019899//enzyme binding;GO:0019903//protein phosphatase binding;GO:0008157//protein phosphatase 1 binding;GO:0019902//phosphatase binding;GO:0005515//protein binding;GO:0005488//binding	GO:0090100//positive regulation of transmembrane receptor protein serine/threonine kinase signaling pathway;GO:0048522//positive regulation of cellular process;GO:0048584//positive regulation of response to stimulus;GO:0023051//regulation of signaling;GO:1901222//regulation of NIK/NF-kappaB signaling;GO:0009966//regulation of signal transduction;GO:0050789//regulation of biological process;GO:009…
13	51704138	51704593	ENSCHIG00000011946	transmembrane protein 239 [Source:NCBI gene;Acc:108637369]	-	-	-	GO:0016021//integral component of membrane;GO:0110165//cellular anatomical entity;GO:0016020//membrane;GO:0031224//intrinsic component of membrane	-	-
13	51705344	51705925	ENSCHIG00000010060	chromosome 13 C20orf141 homolog [Source:NCBI gene;Acc:102172277]	-	-	-	GO:0016021//integral component of membrane;GO:0110165//cellular anatomical entity;GO:0031224//intrinsic component of membrane;GO:0016020//membrane	-	-
13	51720791	51727450	ENSCHIG00000021212	carboxypeptidase X, M14 family member 1 [Source:NCBI gene;Acc:102186410]	-	-	-	GO:0005576//extracellular region;GO:0110165//cellular anatomical entity;GO:0005615//extracellular space	GO:0043167//ion binding;GO:0008270//zinc ion binding;GO:0005488//binding;GO:0043169//cation binding;GO:0008237//metallopeptidase activity;GO:0004181//metallocarboxypeptidase activity;GO:0008238//exopeptidase activity;GO:0140096//catalytic activity, acting on a protein;GO:0004180//carboxypeptidase activity;GO:0046914//transition metal ion binding;GO:0046872//metal ion binding;GO:0008235//metalloex…	GO:0071704//organic substance metabolic process;GO:0043170//macromolecule metabolic process;GO:0044238//primary metabolic process;GO:1901564//organonitrogen compound metabolic process;GO:0008152//metabolic process;GO:0019538//protein metabolic process;GO:0006508//proteolysis;GO:0006807//nitrogen compound metabolic process
13	51764673	51823458	ENSCHIG00000010850	EBF family member 4 [Source:NCBI gene;Acc:102172555]	-	-	-	-	GO:0097159//organic cyclic compound binding;GO:0003677//DNA binding;GO:0003700//DNA-binding transcription factor activity;GO:1901363//heterocyclic compound binding;GO:0005488//binding;GO:0003676//nucleic acid binding;GO:0046983//protein dimerization activity;GO:0005515//protein binding;GO:0140110//transcription regulator activity	GO:0006355//regulation of transcription, DNA-templated;GO:0010556//regulation of macromolecule biosynthetic process;GO:0051171//regulation of nitrogen compound metabolic process;GO:0050789//regulation of biological process;GO:0031326//regulation of cellular biosynthetic process;GO:0050794//regulation of cellular process;GO:0010468//regulation of gene expression;GO:2000112//regulation of cellular …
13	52142564	52173196	ENSCHIG00000027237	transglutaminase 3 [Source:NCBI gene;Acc:102188149]	-	-	-	-	GO:0005488//binding;GO:0043169//cation binding;GO:0003824//catalytic activity;GO:0140096//catalytic activity, acting on a protein;GO:0016740//transferase activity;GO:0003810//protein-glutamine gamma-glutamyltransferase activity;GO:0043167//ion binding;GO:0046872//metal ion binding;GO:0016755//aminoacyltransferase activity;GO:0016746//acyltransferase activity	GO:0071704//organic substance metabolic process;GO:1901564//organonitrogen compound metabolic process;GO:0043170//macromolecule metabolic process;GO:0009987//cellular process;GO:0006464//cellular protein modification process;GO:0044237//cellular metabolic process;GO:0044238//primary metabolic process;GO:0018149//peptide cross-linking;GO:0006807//nitrogen compound metabolic process;GO:0044267//cel…
13	53321214	53349353	ENSCHIG00000027256	zinc finger and BTB domain containing 46 [Source:NCBI gene;Acc:102169027]	-	-	-	-	GO:0005515//protein binding;GO:0005488//binding	GO:0051241//negative regulation of multicellular organismal process;GO:0051239//regulation of multicellular organismal process;GO:0048523//negative regulation of cellular process;GO:0045596//negative regulation of cell differentiation;GO:0048518//positive regulation of biological process;GO:0002684//positive regulation of immune system process;GO:0048519//negative regulation of biological process…
13	53352694	53355776	ENSCHIG00000013029	SLC2A4 regulator [Source:NCBI gene;Acc:102180608]	-	-	-	GO:0005634//nucleus;GO:0110165//cellular anatomical entity;GO:0016021//integral component of membrane;GO:0043231//intracellular membrane-bounded organelle;GO:0016604//nuclear body;GO:0016020//membrane;GO:0043229//intracellular organelle;GO:0005622//intracellular anatomical structure;GO:0005654//nucleoplasm;GO:0031224//intrinsic component of membrane;GO:0031981//nuclear lumen;GO:0016607//nuclear s…	GO:0003700//DNA-binding transcription factor activity;GO:0140110//transcription regulator activity	GO:0051171//regulation of nitrogen compound metabolic process;GO:0051252//regulation of RNA metabolic process;GO:0010556//regulation of macromolecule biosynthetic process;GO:0019219//regulation of nucleobase-containing compound metabolic process;GO:0065007//biological regulation;GO:0010468//regulation of gene expression;GO:0019222//regulation of metabolic process;GO:0009889//regulation of biosynt…
13	53359706	53368860	ENSCHIG00000026209	zinc finger CCCH-type and G-patch domain containing [Source:NCBI gene;Acc:102169310]	-	-	-	GO:0043227//membrane-bounded organelle;GO:0005634//nucleus;GO:0110165//cellular anatomical entity;GO:0043226//organelle;GO:0005622//intracellular anatomical structure;GO:0043229//intracellular organelle;GO:0043231//intracellular membrane-bounded organelle	GO:0005488//binding;GO:0140110//transcription regulator activity;GO:0003700//DNA-binding transcription factor activity;GO:1901363//heterocyclic compound binding;GO:0097159//organic cyclic compound binding;GO:0003676//nucleic acid binding;GO:0043169//cation binding;GO:0046872//metal ion binding;GO:0043167//ion binding	GO:0010605//negative regulation of macromolecule metabolic process;GO:0031327//negative regulation of cellular biosynthetic process;GO:0006355//regulation of transcription, DNA-templated;GO:0031324//negative regulation of cellular metabolic process;GO:0080090//regulation of primary metabolic process;GO:1903507//negative regulation of nucleic acid-templated transcription;GO:2000113//negative regul…
13	53370062	53375182	ENSCHIG00000010007	ADP ribosylation factor related protein 1 [Source:NCBI gene;Acc:102181053]	-	-	-	GO:0043229//intracellular organelle;GO:0005829//cytosol;GO:0098791//Golgi apparatus subcompartment;GO:0012505//endomembrane system;GO:0043226//organelle;GO:0043231//intracellular membrane-bounded organelle;GO:0110165//cellular anatomical entity;GO:0031984//organelle subcompartment;GO:0005802//trans-Golgi network;GO:0043227//membrane-bounded organelle;GO:0005794//Golgi apparatus;GO:0005622//intrac…	GO:0043167//ion binding;GO:0043168//anion binding;GO:0097367//carbohydrate derivative binding;GO:1901265//nucleoside phosphate binding;GO:1901363//heterocyclic compound binding;GO:0097159//organic cyclic compound binding;GO:0005525//GTP binding;GO:0017076//purine nucleotide binding;GO:0000166//nucleotide binding;GO:0035639//purine ribonucleoside triphosphate binding;GO:0032555//purine ribonucleot…	GO:0034613//cellular protein localization;GO:0006810//transport;GO:0045184//establishment of protein localization;GO:0007369//gastrulation;GO:0009987//cellular process;GO:0016192//vesicle-mediated transport;GO:0051668//localization within membrane;GO:0009790//embryo development;GO:0098876//vesicle-mediated transport to the plasma membrane;GO:0051641//cellular localization;GO:0033036//macromolecul…
13	53376904	53378283	ENSCHIG00000023828	TNF receptor superfamily member 6b [Source:NCBI gene;Acc:102169607]	Environmental Information Processing	Signaling molecules and interaction	ko04060//Cytokine-cytokine receptor interaction	-	GO:0005515//protein binding;GO:0005488//binding	-
13	53378983	53398221	ENSCHIG00000014098	regulator of telomere elongation helicase 1 [Source:NCBI gene;Acc:102181513]	-	-	-	GO:0043232//intracellular non-membrane-bounded organelle;GO:0043228//non-membrane-bounded organelle;GO:0098687//chromosomal region;GO:0043226//organelle;GO:0005634//nucleus;GO:0005694//chromosome;GO:0005622//intracellular anatomical structure;GO:0000781//chromosome, telomeric region;GO:0043227//membrane-bounded organelle;GO:0043229//intracellular organelle;GO:0043231//intracellular membrane-bound…	GO:0005488//binding;GO:0005524//ATP binding;GO:0003678//DNA helicase activity;GO:0043168//anion binding;GO:0005515//protein binding;GO:1901265//nucleoside phosphate binding;GO:0036094//small molecule binding;GO:0016887//ATPase;GO:0016817//hydrolase activity, acting on acid anhydrides;GO:0008094//ATPase, acting on DNA;GO:0035639//purine ribonucleoside triphosphate binding;GO:0070182//DNA polymeras…	GO:0008152//metabolic process;GO:0060255//regulation of macromolecule metabolic process;GO:0006807//nitrogen compound metabolic process;GO:0009059//macromolecule biosynthetic process;GO:2001021//negative regulation of response to DNA damage stimulus;GO:0006259//DNA metabolic process;GO:0032508//DNA duplex unwinding;GO:0032204//regulation of telomere maintenance;GO:0009987//cellular process;GO:190…
13	57779094	57832304	ENSCHIG00000019681	prostate transmembrane protein, androgen induced 1 [Source:NCBI gene;Acc:102177072]	-	-	-	GO:0031982//vesicle;GO:0031224//intrinsic component of membrane;GO:0031901//early endosome membrane;GO:0098588//bounding membrane of organelle;GO:0000139//Golgi membrane;GO:0031090//organelle membrane;GO:0005768//endosome;GO:0098791//Golgi apparatus subcompartment;GO:0016020//membrane;GO:0005737//cytoplasm;GO:0012506//vesicle membrane;GO:0010008//endosome membrane;GO:0043226//organelle;GO:0097708…	GO:0019904//protein domain specific binding;GO:0050699//WW domain binding;GO:0005488//binding;GO:0046332//SMAD binding;GO:0005515//protein binding;GO:0070412//R-SMAD binding	GO:0050789//regulation of biological process;GO:0050794//regulation of cellular process;GO:0051129//negative regulation of cellular component organization;GO:0051248//negative regulation of protein metabolic process;GO:0010991//negative regulation of SMAD protein complex assembly;GO:0031399//regulation of protein modification process;GO:0080090//regulation of primary metabolic process;GO:0031333/…
13	57858562	57868062	ENSCHIG00000006747	Z-DNA binding protein 1 [Source:NCBI gene;Acc:102168464]	Cellular Processes; Organismal Systems	Cell growth and death;Immune system	ko04217//Necroptosis;ko04623//Cytosolic DNA-sensing pathway	-	GO:0003677//DNA binding;GO:0097159//organic cyclic compound binding;GO:1901363//heterocyclic compound binding;GO:0003676//nucleic acid binding;GO:0005488//binding	GO:0010647//positive regulation of cell communication;GO:0002682//regulation of immune system process;GO:0050778//positive regulation of immune response;GO:0023056//positive regulation of signaling;GO:0050794//regulation of cellular process;GO:0032101//regulation of response to external stimulus;GO:0002684//positive regulation of immune system process;GO:0048518//positive regulation of biological…
13	60599921	60651474	ENSCHIG00000023873	TPX2 microtubule nucleation factor [Source:NCBI gene;Acc:102181315]	-	-	-	GO:0099513//polymeric cytoskeletal fiber;GO:0042995//cell projection;GO:0099080//supramolecular complex;GO:0043233//organelle lumen;GO:0005856//cytoskeleton;GO:0043232//intracellular non-membrane-bounded organelle;GO:0072686//mitotic spindle;GO:0005576//extracellular region;GO:0030424//axon;GO:0045171//intercellular bridge;GO:0043227//membrane-bounded organelle;GO:0005819//spindle;GO:0043025//neu…	GO:0005515//protein binding;GO:0019900//kinase binding;GO:0005488//binding;GO:0019899//enzyme binding;GO:0019901//protein kinase binding;GO:0061676//importin-alpha family protein binding	GO:0051173//positive regulation of nitrogen compound metabolic process;GO:0010562//positive regulation of phosphorus metabolic process;GO:0140014//mitotic nuclear division;GO:0051128//regulation of cellular component organization;GO:0050789//regulation of biological process;GO:1902903//regulation of supramolecular fiber organization;GO:0010604//positive regulation of macromolecule metabolic proce…
13	60666232	60683087	ENSCHIG00000017086	myosin light chain kinase 2 [Source:NCBI gene;Acc:102182147]	Cellular Processes; Environmental Information Processing; Organismal Systems	Cell motility;Cellular community - eukaryotes;Signal transduction;Endocrine system;Circulatory system;Immune system;Digestive system	ko04810//Regulation of actin cytoskeleton;ko04510//Focal adhesion;ko04020//Calcium signaling pathway;ko04022//cGMP-PKG signaling pathway;ko04921//Oxytocin signaling pathway;ko04270//Vascular smooth muscle contraction;ko04371//Apelin signaling pathway;ko04611//Platelet activation;ko04971//Gastric acid secretion	GO:0043231//intracellular membrane-bounded organelle;GO:0005737//cytoplasm;GO:0110165//cellular anatomical entity;GO:0005634//nucleus;GO:0043227//membrane-bounded organelle;GO:0030054//cell junction;GO:0043226//organelle;GO:0045202//synapse;GO:0043229//intracellular organelle;GO:0005622//intracellular anatomical structure	GO:0004674//protein serine/threonine kinase activity;GO:0140096//catalytic activity, acting on a protein;GO:0000166//nucleotide binding;GO:0032559//adenyl ribonucleotide binding;GO:0016772//transferase activity, transferring phosphorus-containing groups;GO:1901363//heterocyclic compound binding;GO:0097367//carbohydrate derivative binding;GO:0005524//ATP binding;GO:0016301//kinase activity;GO:0043…	GO:1901564//organonitrogen compound metabolic process;GO:0050794//regulation of cellular process;GO:0099536//synaptic signaling;GO:0006793//phosphorus metabolic process;GO:0023052//signaling;GO:0071704//organic substance metabolic process;GO:0044238//primary metabolic process;GO:0007268//chemical synaptic transmission;GO:0014816//skeletal muscle satellite cell differentiation;GO:0051049//regulati…
13	60690132	60691124	ENSCHIG00000013849	forkhead box S1 [Source:NCBI gene;Acc:102183157]	-	-	-	GO:0043229//intracellular organelle;GO:0005622//intracellular anatomical structure;GO:0043226//organelle;GO:0043227//membrane-bounded organelle;GO:0005634//nucleus;GO:0043231//intracellular membrane-bounded organelle;GO:0110165//cellular anatomical entity	GO:0000978//RNA polymerase II cis-regulatory region sequence-specific DNA binding;GO:0000987//cis-regulatory region sequence-specific DNA binding;GO:0001227//DNA-binding transcription repressor activity, RNA polymerase II-specific;GO:0000981//DNA-binding transcription factor activity, RNA polymerase II-specific;GO:0003700//DNA-binding transcription factor activity;GO:0003676//nucleic acid binding…	GO:0009892//negative regulation of metabolic process;GO:0040018//positive regulation of multicellular organism growth;GO:0031323//regulation of cellular metabolic process;GO:0051239//regulation of multicellular organismal process;GO:0006357//regulation of transcription by RNA polymerase II;GO:0048639//positive regulation of developmental growth;GO:0019222//regulation of metabolic process;GO:20001…
13	60691825	60703732	ENSCHIG00000027084	-	-	-	-	GO:0043227//membrane-bounded organelle;GO:0005622//intracellular anatomical structure;GO:0005737//cytoplasm;GO:0110165//cellular anatomical entity;GO:0043231//intracellular membrane-bounded organelle;GO:0043226//organelle;GO:0043229//intracellular organelle;GO:0005634//nucleus	GO:0140110//transcription regulator activity;GO:0003677//DNA binding;GO:0003690//double-stranded DNA binding;GO:0003676//nucleic acid binding;GO:1990837//sequence-specific double-stranded DNA binding;GO:0000976//transcription cis-regulatory region binding;GO:1901363//heterocyclic compound binding;GO:0001067//transcription regulatory region nucleic acid binding;GO:0043565//sequence-specific DNA bi…	GO:0051252//regulation of RNA metabolic process;GO:0010556//regulation of macromolecule biosynthetic process;GO:0050789//regulation of biological process;GO:0031326//regulation of cellular biosynthetic process;GO:0080090//regulation of primary metabolic process;GO:2001141//regulation of RNA biosynthetic process;GO:0019219//regulation of nucleobase-containing compound metabolic process;GO:0019222/…
13	63040954	63053604	ENSCHIG00000026609	RALY heterogeneous nuclear ribonucleoprotein [Source:NCBI gene;Acc:102173861]	-	-	-	GO:0043227//membrane-bounded organelle;GO:1902494//catalytic complex;GO:0071013//catalytic step 2 spliceosome;GO:0043226//organelle;GO:0005681//spliceosomal complex;GO:0110165//cellular anatomical entity;GO:0005634//nucleus;GO:0043231//intracellular membrane-bounded organelle;GO:0140513//nuclear protein-containing complex;GO:0005622//intracellular anatomical structure;GO:0032991//protein-containi…	GO:0003723//RNA binding;GO:0003712//transcription coregulator activity;GO:0005488//binding;GO:1901363//heterocyclic compound binding;GO:0097159//organic cyclic compound binding;GO:0003676//nucleic acid binding;GO:0140110//transcription regulator activity	GO:0050794//regulation of cellular process;GO:0065008//regulation of biological quality;GO:0019222//regulation of metabolic process;GO:0042592//homeostatic process;GO:0019219//regulation of nucleobase-containing compound metabolic process;GO:0031323//regulation of cellular metabolic process;GO:0065007//biological regulation;GO:2001141//regulation of RNA biosynthetic process;GO:0060255//regulation…
13	63064272	63077568	ENSCHIG00000026317	eukaryotic translation initiation factor 2 subunit beta [Source:NCBI gene;Acc:102177742]	Genetic Information Processing	Translation	ko03013//RNA transport	-	GO:0090079//translation regulator activity, nucleic acid binding;GO:0008135//translation factor activity, RNA binding;GO:0097159//organic cyclic compound binding;GO:0003723//RNA binding;GO:1901363//heterocyclic compound binding;GO:0003676//nucleic acid binding;GO:0005488//binding;GO:0045182//translation regulator activity;GO:0003743//translation initiation factor activity	GO:1901564//organonitrogen compound metabolic process;GO:0071704//organic substance metabolic process;GO:0009058//biosynthetic process;GO:0009059//macromolecule biosynthetic process;GO:0044238//primary metabolic process;GO:0008152//metabolic process;GO:0006413//translational initiation;GO:0044267//cellular protein metabolic process;GO:0043604//amide biosynthetic process;GO:0034645//cellular macro…
13	63136535	63140279	ENSCHIG00000012008	-	-	-	-	-	-	GO:0070072//vacuolar proton-transporting V-type ATPase complex assembly;GO:0034622//cellular protein-containing complex assembly;GO:0070071//proton-transporting two-sector ATPase complex assembly;GO:0009987//cellular process;GO:0043933//protein-containing complex subunit organization;GO:0022607//cellular component assembly;GO:0070070//proton-transporting V-type ATPase complex assembly;GO:0044085/…
13	63162807	63189361	ENSCHIG00000002210	-
13	63604915	63605628	ENSCHIG00000012729	-	-	-	-	GO:1905369//endopeptidase complex;GO:0110165//cellular anatomical entity;GO:0005634//nucleus;GO:1905368//peptidase complex;GO:0043227//membrane-bounded organelle;GO:0005622//intracellular anatomical structure;GO:0043226//organelle;GO:0032991//protein-containing complex;GO:0043231//intracellular membrane-bounded organelle;GO:0005839//proteasome core complex;GO:0140535//intracellular protein-contai…	GO:0008233//peptidase activity;GO:0004298//threonine-type endopeptidase activity;GO:0016787//hydrolase activity;GO:0070003//threonine-type peptidase activity;GO:0004175//endopeptidase activity;GO:0003824//catalytic activity;GO:0140096//catalytic activity, acting on a protein	GO:0044265//cellular macromolecule catabolic process;GO:0019538//protein metabolic process;GO:0044237//cellular metabolic process;GO:0043170//macromolecule metabolic process;GO:0008152//metabolic process;GO:0030163//protein catabolic process;GO:0044238//primary metabolic process;GO:0044267//cellular protein metabolic process;GO:0071704//organic substance metabolic process;GO:0009987//cellular pro…
13	63620858	63629448	ENSCHIG00000025399	tumor protein p53 inducible nuclear protein 2 [Source:NCBI gene;Acc:102174948]	Cellular Processes	Transport and catabolism	ko04140//Autophagy - animal	GO:0005829//cytosol;GO:0043226//organelle;GO:0005622//intracellular anatomical structure;GO:0110165//cellular anatomical entity;GO:0005654//nucleoplasm;GO:0005773//vacuole;GO:0031974//membrane-enclosed lumen;GO:0043227//membrane-bounded organelle;GO:0043229//intracellular organelle;GO:0070013//intracellular organelle lumen;GO:0005634//nucleus;GO:0043233//organelle lumen;GO:0016604//nuclear body;G…	GO:0005488//binding;GO:0005515//protein binding;GO:0043130//ubiquitin binding;GO:0032182//ubiquitin-like protein binding	GO:0031328//positive regulation of cellular biosynthetic process;GO:0019941//modification-dependent protein catabolic process;GO:0009896//positive regulation of catabolic process;GO:0009056//catabolic process;GO:0051171//regulation of nitrogen compound metabolic process;GO:0006508//proteolysis;GO:1903828//negative regulation of cellular protein localization;GO:1903508//positive regulation of nucl…
13	63629539	63721494	ENSCHIG00000016934	nuclear receptor coactivator 6 [Source:NCBI gene;Acc:102168922]	-	-	-	GO:1902494//catalytic complex;GO:0034708//methyltransferase complex;GO:0043231//intracellular membrane-bounded organelle;GO:0031974//membrane-enclosed lumen;GO:0043226//organelle;GO:0043227//membrane-bounded organelle;GO:0140513//nuclear protein-containing complex;GO:0005654//nucleoplasm;GO:0032991//protein-containing complex;GO:0005829//cytosol;GO:0005622//intracellular anatomical structure;GO:1…	GO:0008134//transcription factor binding;GO:0003713//transcription coactivator activity;GO:0005488//binding;GO:0140297//DNA-binding transcription factor binding;GO:0003712//transcription coregulator activity;GO:0019899//enzyme binding;GO:0005515//protein binding;GO:0046966//thyroid hormone receptor binding;GO:0016922//nuclear receptor binding;GO:0030374//nuclear receptor coactivator activity;GO:0…	GO:1901362//organic cyclic compound biosynthetic process;GO:0019438//aromatic compound biosynthetic process;GO:0032774//RNA biosynthetic process;GO:0065007//biological regulation;GO:0045944//positive regulation of transcription by RNA polymerase II;GO:0006355//regulation of transcription, DNA-templated;GO:0010604//positive regulation of macromolecule metabolic process;GO:0050896//response to stim…
13	63731619	63757174	ENSCHIG00000023150	gamma-glutamyltransferase 7 [Source:NCBI gene;Acc:102175220]	Metabolism	Metabolism of other amino acids	ko00480//Glutathione metabolism;ko00430//Taurine and hypotaurine metabolism	GO:0016021//integral component of membrane;GO:0110165//cellular anatomical entity;GO:0016020//membrane;GO:0031224//intrinsic component of membrane	GO:0003824//catalytic activity;GO:0016787//hydrolase activity;GO:0140096//catalytic activity, acting on a protein;GO:0036374//glutathione hydrolase activity;GO:0008242//omega peptidase activity;GO:0008233//peptidase activity;GO:0070003//threonine-type peptidase activity	GO:0043603//cellular amide metabolic process;GO:0019538//protein metabolic process;GO:1902883//negative regulation of response to oxidative stress;GO:0006508//proteolysis;GO:0043171//peptide catabolic process;GO:0008152//metabolic process;GO:0044273//sulfur compound catabolic process;GO:0043170//macromolecule metabolic process;GO:0044248//cellular catabolic process;GO:0009056//catabolic process;G…
13	63760319	63803858	ENSCHIG00000023954	acyl-CoA synthetase short chain family member 2 [Source:NCBI gene;Acc:102169772]	Metabolism	Carbohydrate metabolism	ko00010//Glycolysis / Gluconeogenesis;ko00620//Pyruvate metabolism;ko00640//Propanoate metabolism;ko00630//Glyoxylate and dicarboxylate metabolism	GO:0043233//organelle lumen;GO:0005829//cytosol;GO:0043231//intracellular membrane-bounded organelle;GO:0043227//membrane-bounded organelle;GO:0031981//nuclear lumen;GO:0043226//organelle;GO:0031974//membrane-enclosed lumen;GO:0110165//cellular anatomical entity;GO:0043229//intracellular organelle;GO:0005634//nucleus;GO:0005654//nucleoplasm;GO:0005737//cytoplasm;GO:0070013//intracellular organell…	GO:0016874//ligase activity;GO:1901265//nucleoside phosphate binding;GO:0050218//propionate-CoA ligase activity;GO:0016405//CoA-ligase activity;GO:0003987//acetate-CoA ligase activity;GO:0097159//organic cyclic compound binding;GO:0016878//acid-thiol ligase activity;GO:0003824//catalytic activity;GO:0016877//ligase activity, forming carbon-sulfur bonds;GO:0005488//binding;GO:0036094//small molecu…	GO:0008152//metabolic process;GO:0071704//organic substance metabolic process;GO:0044238//primary metabolic process;GO:0008610//lipid biosynthetic process;GO:1901576//organic substance biosynthetic process;GO:0009058//biosynthetic process;GO:0006629//lipid metabolic process
13	63805692	63826777	ENSCHIG00000026043	glutathione synthetase [Source:NCBI gene;Acc:102170247]	Metabolism; Cellular Processes	Metabolism of other amino acids;Amino acid metabolism;Cell growth and death	ko00480//Glutathione metabolism;ko00270//Cysteine and methionine metabolism;ko04216//Ferroptosis	-	GO:0005524//ATP binding;GO:0043169//cation binding;GO:0043167//ion binding;GO:0016879//ligase activity, forming carbon-nitrogen bonds;GO:0032559//adenyl ribonucleotide binding;GO:0042277//peptide binding;GO:0043295//glutathione binding;GO:0032553//ribonucleotide binding;GO:1901681//sulfur compound binding;GO:0043168//anion binding;GO:0033218//amide binding;GO:0016881//acid-amino acid ligase activ…	GO:0019184//nonribosomal peptide biosynthetic process;GO:0043604//amide biosynthetic process;GO:0009058//biosynthetic process;GO:0006575//cellular modified amino acid metabolic process;GO:0043603//cellular amide metabolic process;GO:0071704//organic substance metabolic process;GO:0044249//cellular biosynthetic process;GO:0010035//response to inorganic substance;GO:0044272//sulfur compound biosynt…
13	63850907	63874904	ENSCHIG00000018193	myosin heavy chain 7B [Source:NCBI gene;Acc:102175493]	Human Diseases; Cellular Processes	Infectious disease: bacterial;Cellular community - eukaryotes	ko05132//Salmonella infection;ko04530//Tight junction	GO:0097512//cardiac myofibril;GO:0016459//myosin complex;GO:0043232//intracellular non-membrane-bounded organelle;GO:0043228//non-membrane-bounded organelle;GO:0030016//myofibril;GO:0043229//intracellular organelle;GO:0099080//supramolecular complex;GO:0032991//protein-containing complex;GO:0099081//supramolecular polymer;GO:0005737//cytoplasm;GO:0043292//contractile fiber;GO:0110165//cellular an…	GO:0036094//small molecule binding;GO:0017111//nucleoside-triphosphatase activity;GO:0016817//hydrolase activity, acting on acid anhydrides;GO:0016818//hydrolase activity, acting on acid anhydrides, in phosphorus-containing anhydrides;GO:0016462//pyrophosphatase activity;GO:0005515//protein binding;GO:0003774//motor activity;GO:0032553//ribonucleotide binding;GO:0003779//actin binding;GO:1901265/…	-
13	63862881	63862953	ENSCHIG00000002310	-
13	63875847	63945341	ENSCHIG00000020184	transient receptor potential cation channel subfamily C member 4 associated protein [Source:NCBI gene;Acc:102175777]	-	-	-	GO:0140535//intracellular protein-containing complex;GO:0110165//cellular anatomical entity;GO:1902494//catalytic complex;GO:1990234//transferase complex;GO:0031464//Cul4A-RING E3 ubiquitin ligase complex;GO:0016021//integral component of membrane;GO:0031224//intrinsic component of membrane;GO:0080008//Cul4-RING E3 ubiquitin ligase complex;GO:0031461//cullin-RING ubiquitin ligase complex;GO:00160…	GO:0019899//enzyme binding;GO:0019902//phosphatase binding;GO:0005488//binding;GO:0005515//protein binding	GO:0043632//modification-dependent macromolecule catabolic process;GO:0019538//protein metabolic process;GO:0009057//macromolecule catabolic process;GO:0044238//primary metabolic process;GO:0001942//hair follicle development;GO:0048513//animal organ development;GO:0019941//modification-dependent protein catabolic process;GO:0044267//cellular protein metabolic process;GO:0009056//catabolic process…
13	63964391	63993097	ENSCHIG00000010223	ER degradation enhancing alpha-mannosidase like protein 2 [Source:NCBI gene;Acc:102170888]	Genetic Information Processing	Folding, sorting and degradation	ko04141//Protein processing in endoplasmic reticulum	GO:0016020//membrane;GO:0043226//organelle;GO:0043231//intracellular membrane-bounded organelle;GO:0005622//intracellular anatomical structure;GO:0043229//intracellular organelle;GO:0110165//cellular anatomical entity;GO:0005737//cytoplasm;GO:0005783//endoplasmic reticulum;GO:0044322//endoplasmic reticulum quality control compartment;GO:0043227//membrane-bounded organelle;GO:0012505//endomembrane…	GO:0015923//mannosidase activity;GO:0004553//hydrolase activity, hydrolyzing O-glycosyl compounds;GO:0046872//metal ion binding;GO:0043167//ion binding;GO:0016798//hydrolase activity, acting on glycosyl bonds;GO:0016787//hydrolase activity;GO:0015924//mannosyl-oligosaccharide mannosidase activity;GO:0004559//alpha-mannosidase activity;GO:0003824//catalytic activity;GO:0004571//mannosyl-oligosacch…	GO:0009100//glycoprotein metabolic process;GO:1901564//organonitrogen compound metabolic process;GO:0030433//ubiquitin-dependent ERAD pathway;GO:0048518//positive regulation of biological process;GO:1904951//positive regulation of establishment of protein localization;GO:0008152//metabolic process;GO:0036507//protein demannosylation;GO:1901565//organonitrogen compound catabolic process;GO:0019538…
13	64019419	64023755	ENSCHIG00000021754	protein C receptor [Source:NCBI gene;Acc:102171169]	Organismal Systems	Immune system	ko04610//Complement and coagulation cascades	GO:0031224//intrinsic component of membrane;GO:0110165//cellular anatomical entity;GO:0043226//organelle;GO:0005622//intracellular anatomical structure;GO:0043229//intracellular organelle;GO:0005856//cytoskeleton;GO:0016020//membrane;GO:0016021//integral component of membrane;GO:0005813//centrosome;GO:0043232//intracellular non-membrane-bounded organelle;GO:0005815//microtubule organizing center;…	GO:0038023//signaling receptor activity;GO:0060089//molecular transducer activity	GO:0050789//regulation of biological process;GO:0051239//regulation of multicellular organismal process;GO:0048519//negative regulation of biological process;GO:0065007//biological regulation;GO:0050818//regulation of coagulation;GO:0050819//negative regulation of coagulation;GO:0051241//negative regulation of multicellular organismal process
13	64084020	64114249	ENSCHIG00000012983	matrix metallopeptidase 24 [Source:NCBI gene;Acc:102176054]	Organismal Systems	Endocrine system	ko04928//Parathyroid hormone synthesis, secretion and action	GO:0031224//intrinsic component of membrane;GO:0031090//organelle membrane;GO:0071944//cell periphery;GO:0005794//Golgi apparatus;GO:0031984//organelle subcompartment;GO:0043231//intracellular membrane-bounded organelle;GO:0043226//organelle;GO:0005737//cytoplasm;GO:0005802//trans-Golgi network;GO:0043229//intracellular organelle;GO:0005886//plasma membrane;GO:0032588//trans-Golgi network membran…	GO:0008237//metallopeptidase activity;GO:0005488//binding;GO:0008233//peptidase activity;GO:0004175//endopeptidase activity;GO:0050839//cell adhesion molecule binding;GO:0045296//cadherin binding;GO:0008270//zinc ion binding;GO:0016787//hydrolase activity;GO:0043169//cation binding;GO:0004222//metalloendopeptidase activity;GO:0046872//metal ion binding;GO:0003824//catalytic activity;GO:0046914//t…	GO:0051606//detection of stimulus;GO:0030154//cell differentiation;GO:0048731//system development;GO:0006508//proteolysis;GO:0019233//sensory perception of pain;GO:0006807//nitrogen compound metabolic process;GO:0019827//stem cell population maintenance;GO:0062149//detection of stimulus involved in sensory perception of pain;GO:0007399//nervous system development;GO:0008152//metabolic process;GO:…
13	64118470	64124206	ENSCHIG00000011324	eukaryotic translation initiation factor 6 [Source:NCBI gene;Acc:102171621]	Genetic Information Processing	Translation	ko03008//Ribosome biogenesis in eukaryotes	GO:0043229//intracellular organelle;GO:0031981//nuclear lumen;GO:0005730//nucleolus;GO:0005654//nucleoplasm;GO:0043233//organelle lumen;GO:0005652//nuclear lamina;GO:0034399//nuclear periphery;GO:0099081//supramolecular polymer;GO:0045111//intermediate filament cytoskeleton;GO:0099080//supramolecular complex;GO:0043226//organelle;GO:0005634//nucleus;GO:0005856//cytoskeleton;GO:0070013//intracellu…	GO:1901363//heterocyclic compound binding;GO:0044877//protein-containing complex binding;GO:0043022//ribosome binding;GO:0045182//translation regulator activity;GO:0005488//binding;GO:0097159//organic cyclic compound binding;GO:0090079//translation regulator activity, nucleic acid binding;GO:0003676//nucleic acid binding;GO:0043023//ribosomal large subunit binding;GO:0008135//translation factor a…	GO:0071704//organic substance metabolic process;GO:0045637//regulation of myeloid cell differentiation;GO:0031324//negative regulation of cellular metabolic process;GO:0034250//positive regulation of cellular amide metabolic process;GO:0048518//positive regulation of biological process;GO:0009725//response to hormone;GO:0010629//negative regulation of gene expression;GO:0043470//regulation of car…
13	64126776	64132420	ENSCHIG00000020912	family with sequence similarity 83 member C [Source:NCBI gene;Acc:102176342]	-	-	-	-	GO:0019899//enzyme binding;GO:0005515//protein binding;GO:0019900//kinase binding;GO:0005488//binding;GO:0019901//protein kinase binding	-
13	64145593	64226862	ENSCHIG00000012942	ubiquinol-cytochrome-c reductase complex assembly factor 1 [Source:NCBI gene;Acc:102172278]	-	-	-	GO:0016020//membrane;GO:0005740//mitochondrial envelope;GO:0005622//intracellular anatomical structure;GO:0031982//vesicle;GO:0097708//intracellular vesicle;GO:0031090//organelle membrane;GO:0031966//mitochondrial membrane;GO:0005737//cytoplasm;GO:0043227//membrane-bounded organelle;GO:0110165//cellular anatomical entity;GO:0043226//organelle;GO:0019866//organelle inner membrane;GO:0005739//mitoc…	-	GO:0016043//cellular component organization;GO:0044085//cellular component biogenesis;GO:0017062//respiratory chain complex III assembly;GO:0065003//protein-containing complex assembly;GO:0043933//protein-containing complex subunit organization;GO:0034622//cellular protein-containing complex assembly;GO:0009987//cellular process;GO:0007005//mitochondrion organization;GO:0033108//mitochondrial res…
13	64271518	64359961	ENSCHIG00000024256	centrosomal protein 250 [Source:NCBI gene;Acc:102173016]	-	-	-	GO:0110165//cellular anatomical entity;GO:0043232//intracellular non-membrane-bounded organelle;GO:0043228//non-membrane-bounded organelle;GO:0015630//microtubule cytoskeleton;GO:0005814//centriole;GO:0005622//intracellular anatomical structure;GO:0005813//centrosome;GO:0005856//cytoskeleton;GO:0032991//protein-containing complex;GO:0043229//intracellular organelle;GO:0005815//microtubule organiz…	GO:0008022//protein C-terminus binding;GO:0005515//protein binding;GO:0019899//enzyme binding;GO:0019900//kinase binding;GO:0019901//protein kinase binding;GO:0005488//binding;GO:0019904//protein domain specific binding	GO:0051726//regulation of cell cycle;GO:0051641//cellular localization;GO:0007010//cytoskeleton organization;GO:0031023//microtubule organizing center organization;GO:0009987//cellular process;GO:0022607//cellular component assembly;GO:1905515//non-motile cilium assembly;GO:0000226//microtubule cytoskeleton organization;GO:0060271//cilium assembly;GO:0044085//cellular component biogenesis;GO:0010…
13	64350413	64363378	ENSCHIG00000007707	ERGIC and golgi 3 [Source:NCBI gene;Acc:102173314]	-	-	-	GO:0098588//bounding membrane of organelle;GO:0043229//intracellular organelle;GO:0005622//intracellular anatomical structure;GO:0031224//intrinsic component of membrane;GO:0016021//integral component of membrane;GO:0031090//organelle membrane;GO:0005737//cytoplasm;GO:0043227//membrane-bounded organelle;GO:0043231//intracellular membrane-bounded organelle;GO:0043226//organelle;GO:0033116//endopla…	-	GO:0051234//establishment of localization;GO:0006810//transport;GO:0016192//vesicle-mediated transport;GO:0009987//cellular process;GO:0051179//localization
13	64365310	64404079	ENSCHIG00000000944	fer-1-like protein 4 [Source:NCBI gene;Acc:102173760]	-	-	-	GO:0016021//integral component of membrane;GO:0031224//intrinsic component of membrane;GO:0110165//cellular anatomical entity;GO:0016020//membrane	GO:0043167//ion binding;GO:0046872//metal ion binding;GO:0005488//binding;GO:0043169//cation binding	-
13	64480092	64502779	ENSCHIG00000024884	RNA binding motif protein 39 [Source:NCBI gene;Acc:102175418]	-	-	-	GO:0043229//intracellular organelle;GO:0043226//organelle;GO:0043227//membrane-bounded organelle;GO:0005634//nucleus;GO:0110165//cellular anatomical entity;GO:0005622//intracellular anatomical structure;GO:0043231//intracellular membrane-bounded organelle	GO:0003723//RNA binding;GO:0003676//nucleic acid binding;GO:0097159//organic cyclic compound binding;GO:0005488//binding;GO:1901363//heterocyclic compound binding	GO:0044238//primary metabolic process;GO:0016070//RNA metabolic process;GO:0009987//cellular process;GO:0043170//macromolecule metabolic process;GO:0010467//gene expression;GO:0006397//mRNA processing;GO:0034641//cellular nitrogen compound metabolic process;GO:0046483//heterocycle metabolic process;GO:0090304//nucleic acid metabolic process;GO:0006396//RNA processing;GO:0044237//cellular metaboli…
13	64503164	64504581	ENSCHIG00000015844	-	-	-	-	-	-	-
13	64551111	64661947	ENSCHIG00000016721	PHD finger protein 20 [Source:NCBI gene;Acc:102176705]	-	-	-	GO:0044665//MLL1/2 complex;GO:0140513//nuclear protein-containing complex;GO:0031981//nuclear lumen;GO:0043226//organelle;GO:0005654//nucleoplasm;GO:0031967//organelle envelope;GO:0043229//intracellular organelle;GO:0016020//membrane;GO:0005737//cytoplasm;GO:0071339//MLL1 complex;GO:0043227//membrane-bounded organelle;GO:0005634//nucleus;GO:0034708//methyltransferase complex;GO:0140535//intracell…	-	GO:0044237//cellular metabolic process;GO:0006473//protein acetylation;GO:0018393//internal peptidyl-lysine acetylation;GO:0006475//internal protein amino acid acetylation;GO:0018394//peptidyl-lysine acetylation;GO:0009987//cellular process;GO:0018193//peptidyl-amino acid modification;GO:0018205//peptidyl-lysine modification;GO:0016569//covalent chromatin modification;GO:0044238//primary metaboli…
13	71953250	72107949	ENSCHIG00000020737	TOX high mobility group box family member 2 [Source:NCBI gene;Acc:102168467]	-	-	-	GO:0043226//organelle;GO:0005654//nucleoplasm;GO:0110165//cellular anatomical entity;GO:0043233//organelle lumen;GO:0005634//nucleus;GO:0031981//nuclear lumen;GO:0043227//membrane-bounded organelle;GO:0070013//intracellular organelle lumen;GO:0005622//intracellular anatomical structure;GO:0043229//intracellular organelle;GO:0031974//membrane-enclosed lumen;GO:0043231//intracellular membrane-bound…	GO:0097159//organic cyclic compound binding;GO:0003713//transcription coactivator activity;GO:0003712//transcription coregulator activity;GO:0140110//transcription regulator activity;GO:0003676//nucleic acid binding;GO:0003677//DNA binding;GO:0005488//binding;GO:1901363//heterocyclic compound binding	GO:0051173//positive regulation of nitrogen compound metabolic process;GO:0051254//positive regulation of RNA metabolic process;GO:0006355//regulation of transcription, DNA-templated;GO:0031328//positive regulation of cellular biosynthetic process;GO:0045893//positive regulation of transcription, DNA-templated;GO:0009893//positive regulation of metabolic process;GO:0009889//regulation of biosynth…
13	75686523	75810256	ENSCHIG00000014461	sulfatase 2 [Source:NCBI gene;Acc:102170711]	-	-	-	GO:0043226//organelle;GO:0071944//cell periphery;GO:0012505//endomembrane system;GO:0005794//Golgi apparatus;GO:0009986//cell surface;GO:0043227//membrane-bounded organelle;GO:0110165//cellular anatomical entity;GO:0098791//Golgi apparatus subcompartment;GO:0016020//membrane;GO:0043229//intracellular organelle;GO:0005795//Golgi stack;GO:0005622//intracellular anatomical structure;GO:0005886//plas…	GO:0008484//sulfuric ester hydrolase activity;GO:0008449//N-acetylglucosamine-6-sulfatase activity;GO:0043169//cation binding;GO:0016787//hydrolase activity;GO:0043167//ion binding;GO:0016788//hydrolase activity, acting on ester bonds;GO:0004065//arylsulfatase activity;GO:0003824//catalytic activity;GO:0046872//metal ion binding;GO:0005509//calcium ion binding;GO:0005488//binding	GO:0030198//extracellular matrix organization;GO:0044238//primary metabolic process;GO:0051240//positive regulation of multicellular organismal process;GO:0048522//positive regulation of cellular process;GO:0050896//response to stimulus;GO:0090263//positive regulation of canonical Wnt signaling pathway;GO:0060348//bone development;GO:0061008//hepaticobiliary system development;GO:0040036//regulat…
13	75850585	75850900	ENSCHIG00000004530	-
13	76378631	76555924	ENSCHIG00000014845	phosphatidylinositol-3,4,5-trisphosphate dependent Rac exchange factor 1 [Source:NCBI gene;Acc:102171529]	Human Diseases; Organismal Systems	Infectious disease: viral;Immune system	ko05167//Kaposi sarcoma-associated herpesvirus infection;ko04062//Chemokine signaling pathway	GO:0005737//cytoplasm;GO:0005829//cytosol;GO:0110165//cellular anatomical entity;GO:0005622//intracellular anatomical structure	GO:0005096//GTPase activator activity;GO:0005488//binding;GO:0030695//GTPase regulator activity;GO:0005543//phospholipid binding;GO:0008289//lipid binding;GO:0030234//enzyme regulator activity;GO:0005085//guanyl-nucleotide exchange factor activity;GO:0005515//protein binding;GO:0060589//nucleoside-triphosphatase regulator activity;GO:0008047//enzyme activator activity;GO:0098772//molecular functi…	GO:0045597//positive regulation of cell differentiation;GO:0009987//cellular process;GO:0048869//cellular developmental process;GO:0010770//positive regulation of cell morphogenesis involved in differentiation;GO:0043085//positive regulation of catalytic activity;GO:0045321//leukocyte activation;GO:0048870//cell motility;GO:0044093//positive regulation of molecular function;GO:0046649//lymphocyte…
13	76767537	76807698	ENSCHIG00000001799	staufen double-stranded RNA binding protein 1 [Source:NCBI gene;Acc:102188514]	-	-	-	-	GO:1901363//heterocyclic compound binding;GO:0003676//nucleic acid binding;GO:0003723//RNA binding;GO:0097159//organic cyclic compound binding;GO:0005488//binding	-
13	76859168	76876315	ENSCHIG00000007753	DEAD-box helicase 27 [Source:NCBI gene;Acc:102189325]	-	-	-	-	GO:0005488//binding;GO:0000166//nucleotide binding;GO:1901363//heterocyclic compound binding;GO:0032559//adenyl ribonucleotide binding;GO:0097367//carbohydrate derivative binding;GO:0003724//RNA helicase activity;GO:0043168//anion binding;GO:0008094//ATPase, acting on DNA;GO:1901265//nucleoside phosphate binding;GO:0097159//organic cyclic compound binding;GO:0005524//ATP binding;GO:0140098//catal…	-
13	76881548	77104818	ENSCHIG00000018393	zinc finger NFX1-type containing 1 [Source:NCBI gene;Acc:102189600]	-	-	-	GO:0043229//intracellular organelle;GO:0043226//organelle;GO:0005622//intracellular anatomical structure;GO:0043227//membrane-bounded organelle;GO:0043231//intracellular membrane-bounded organelle;GO:0110165//cellular anatomical entity;GO:0005634//nucleus	GO:0003700//DNA-binding transcription factor activity;GO:0003824//catalytic activity;GO:0140097//catalytic activity, acting on DNA;GO:0043167//ion binding;GO:0008094//ATPase, acting on DNA;GO:0004386//helicase activity;GO:0043169//cation binding;GO:0005488//binding;GO:0046872//metal ion binding;GO:0140110//transcription regulator activity;GO:0046914//transition metal ion binding;GO:0008270//zinc …	GO:0051171//regulation of nitrogen compound metabolic process;GO:0051252//regulation of RNA metabolic process;GO:0010556//regulation of macromolecule biosynthetic process;GO:0060255//regulation of macromolecule metabolic process;GO:2000112//regulation of cellular macromolecule biosynthetic process;GO:1903506//regulation of nucleic acid-templated transcription;GO:0010468//regulation of gene expres…
13	77434895	77509249	ENSCHIG00000019556	solute carrier family 9 member A8 [Source:NCBI gene;Acc:102190707]	-	-	-	GO:0031224//intrinsic component of membrane;GO:0016021//integral component of membrane;GO:0016020//membrane;GO:0110165//cellular anatomical entity	GO:0005451//monovalent cation:proton antiporter activity;GO:0022804//active transmembrane transporter activity;GO:0022890//inorganic cation transmembrane transporter activity;GO:0046873//metal ion transmembrane transporter activity;GO:0015075//ion transmembrane transporter activity;GO:0005215//transporter activity;GO:0015081//sodium ion transmembrane transporter activity;GO:0015299//solute:proton…	GO:0051234//establishment of localization;GO:1902600//proton transmembrane transport;GO:0098655//cation transmembrane transport;GO:0006812//cation transport;GO:0065008//regulation of biological quality;GO:0048878//chemical homeostasis;GO:0006885//regulation of pH;GO:0034220//ion transmembrane transport;GO:0098660//inorganic ion transmembrane transport;GO:0035725//sodium ion transmembrane transpor…
13	77463035	77463678	ENSCHIG00000016542	-	-	-	-	GO:0043226//organelle;GO:0005622//intracellular anatomical structure;GO:0043229//intracellular organelle;GO:0043232//intracellular non-membrane-bounded organelle;GO:0005840//ribosome;GO:0110165//cellular anatomical entity;GO:0043228//non-membrane-bounded organelle	GO:0003735//structural constituent of ribosome;GO:0005198//structural molecule activity	GO:0034641//cellular nitrogen compound metabolic process;GO:0009059//macromolecule biosynthetic process;GO:0043603//cellular amide metabolic process;GO:0034645//cellular macromolecule biosynthetic process;GO:0044237//cellular metabolic process;GO:0009987//cellular process;GO:0006518//peptide metabolic process;GO:0044260//cellular macromolecule metabolic process;GO:1901576//organic substance biosy…
14	1370260	1400836	ENSCHIG00000006061	charged multivesicular body protein 4C [Source:NCBI gene;Acc:102176978]	Cellular Processes	Transport and catabolism;Cell growth and death	ko04144//Endocytosis;ko04217//Necroptosis	GO:0030496//midbody;GO:0090543//Flemming body;GO:0110165//cellular anatomical entity	GO:0005515//protein binding;GO:0046983//protein dimerization activity;GO:0042802//identical protein binding;GO:0005488//binding;GO:0042803//protein homodimerization activity	GO:1901565//organonitrogen compound catabolic process;GO:0090611//ubiquitin-independent protein catabolic process via the multivesicular body sorting pathway;GO:0000910//cytokinesis;GO:0009987//cellular process;GO:0032506//cytokinetic process;GO:0006807//nitrogen compound metabolic process;GO:0090224//regulation of spindle organization;GO:1901988//negative regulation of cell cycle phase transitio…
14	1429013	1458041	ENSCHIG00000017925	sorting nexin 16 [Source:NCBI gene;Acc:102174761]	-	-	-	GO:0005768//endosome;GO:0010008//endosome membrane;GO:0110165//cellular anatomical entity;GO:0098588//bounding membrane of organelle;GO:0043227//membrane-bounded organelle;GO:0097708//intracellular vesicle;GO:0005769//early endosome;GO:0012506//vesicle membrane;GO:0031313//extrinsic component of endosome membrane;GO:0043226//organelle;GO:0016020//membrane;GO:0031410//cytoplasmic vesicle;GO:000573…	GO:0005488//binding;GO:0005515//protein binding;GO:0008289//lipid binding;GO:0042802//identical protein binding;GO:0035091//phosphatidylinositol binding;GO:0005543//phospholipid binding	GO:0033365//protein localization to organelle;GO:0051641//cellular localization;GO:0009987//cellular process;GO:0046907//intracellular transport;GO:0072665//protein localization to vacuole;GO:0061462//protein localization to lysosome;GO:0045022//early endosome to late endosome transport;GO:0051649//establishment of localization in cell;GO:0072666//establishment of protein localization to vacuole;…
14	4632794	4651408	ENSCHIG00000017387	solute carrier family 7 member 13-like [Source:NCBI gene;Acc:102173863]	-	-	-	GO:0016021//integral component of membrane;GO:0031224//intrinsic component of membrane;GO:0016020//membrane;GO:0110165//cellular anatomical entity	GO:0005215//transporter activity;GO:0022857//transmembrane transporter activity	GO:0009987//cellular process;GO:0055085//transmembrane transport;GO:0051179//localization;GO:0051234//establishment of localization;GO:0006810//transport
14	4651478	4669985	ENSCHIG00000013455	solute carrier family 7 member 13 [Source:NCBI gene;Acc:102175598]	-	-	-	GO:0110165//cellular anatomical entity;GO:0005737//cytoplasm;GO:0016021//integral component of membrane;GO:0031224//intrinsic component of membrane;GO:0016020//membrane;GO:0005622//intracellular anatomical structure;GO:0005886//plasma membrane;GO:0071944//cell periphery	GO:0005215//transporter activity;GO:0022857//transmembrane transporter activity;GO:0005342//organic acid transmembrane transporter activity;GO:0015171//amino acid transmembrane transporter activity;GO:0046943//carboxylic acid transmembrane transporter activity	GO:0071702//organic substance transport;GO:0006810//transport;GO:0071705//nitrogen compound transport;GO:0006865//amino acid transport;GO:0051234//establishment of localization;GO:0009987//cellular process;GO:0051179//localization;GO:0015849//organic acid transport;GO:0055085//transmembrane transport
14	4682340	4728635	ENSCHIG00000020060	leucine rich repeat and coiled-coil centrosomal protein 1 [Source:NCBI gene;Acc:102173584]	-	-	-	GO:0043228//non-membrane-bounded organelle;GO:0043232//intracellular non-membrane-bounded organelle;GO:0043229//intracellular organelle;GO:0005856//cytoskeleton;GO:0005622//intracellular anatomical structure;GO:0043226//organelle;GO:0005815//microtubule organizing center;GO:0005813//centrosome;GO:0110165//cellular anatomical entity;GO:0015630//microtubule cytoskeleton	GO:0005488//binding;GO:0005515//protein binding	-
14	5612962	5669253	ENSCHIG00000022236	ATPase H+ transporting V0 subunit d2 [Source:NCBI gene;Acc:102172556]	Human Diseases; Cellular Processes; Metabolism; Organismal Systems	Infectious disease: viral;Cancer: overview;Infectious disease: bacterial;Transport and catabolism;Energy metabolism;Immune disease;Nervous system;Excretory system	ko05165//Human papillomavirus infection;ko05203//Viral carcinogenesis;ko05152//Tuberculosis;ko04145//Phagosome;ko00190//Oxidative phosphorylation;ko04142//Lysosome;ko05323//Rheumatoid arthritis;ko04721//Synaptic vesicle cycle;ko04966//Collecting duct acid secretion	GO:0033176//proton-transporting V-type ATPase complex;GO:0032991//protein-containing complex;GO:0098588//bounding membrane of organelle;GO:0071944//cell periphery;GO:0005773//vacuole;GO:0043226//organelle;GO:0043227//membrane-bounded organelle;GO:0098590//plasma membrane region;GO:0033177//proton-transporting two-sector ATPase complex, proton-transporting domain;GO:0016324//apical plasma membrane…	GO:0022890//inorganic cation transmembrane transporter activity;GO:0015318//inorganic molecular entity transmembrane transporter activity;GO:0005215//transporter activity;GO:0015075//ion transmembrane transporter activity;GO:0008324//cation transmembrane transporter activity;GO:0022857//transmembrane transporter activity;GO:0015078//proton transmembrane transporter activity	GO:0098655//cation transmembrane transport;GO:0098662//inorganic cation transmembrane transport;GO:0098660//inorganic ion transmembrane transport;GO:1902600//proton transmembrane transport;GO:0009987//cellular process;GO:0006811//ion transport;GO:0055085//transmembrane transport;GO:0006810//transport;GO:0051234//establishment of localization;GO:0034220//ion transmembrane transport;GO:0051179//loc…
14	5871085	6278127	ENSCHIG00000013099	cyclic nucleotide gated channel subunit beta 3 [Source:NCBI gene;Acc:102170891]	Environmental Information Processing	Signal transduction	ko04024//cAMP signaling pathway	GO:1990351//transporter complex;GO:1902495//transmembrane transporter complex;GO:0016021//integral component of membrane;GO:0098796//membrane protein complex;GO:0110165//cellular anatomical entity;GO:0031224//intrinsic component of membrane;GO:0032991//protein-containing complex;GO:0016020//membrane	GO:0022834//ligand-gated channel activity;GO:0022890//inorganic cation transmembrane transporter activity;GO:0036094//small molecule binding;GO:0019001//guanyl nucleotide binding;GO:0030553//cGMP binding;GO:0043855//cyclic nucleotide-gated ion channel activity;GO:0043167//ion binding;GO:0032561//guanyl ribonucleotide binding;GO:0005223//intracellular cGMP-activated cation channel activity;GO:0000…	GO:0006810//transport;GO:0034220//ion transmembrane transport;GO:0007601//visual perception;GO:0032501//multicellular organismal process;GO:0009987//cellular process;GO:0006811//ion transport;GO:0003008//system process;GO:0098655//cation transmembrane transport;GO:0050953//sensory perception of light stimulus;GO:0007600//sensory perception;GO:0051234//establishment of localization;GO:0051179//loc…
14	5872551	5976795	ENSCHIG00000017482	WW domain containing E3 ubiquitin protein ligase 1 [Source:NCBI gene;Acc:102171442]	Cellular Processes; Genetic Information Processing	Transport and catabolism;Folding, sorting and degradation	ko04144//Endocytosis;ko04120//Ubiquitin mediated proteolysis	-	GO:0005515//protein binding;GO:0140096//catalytic activity, acting on a protein;GO:0005488//binding;GO:0061630//ubiquitin protein ligase activity;GO:0019787//ubiquitin-like protein transferase activity;GO:0016740//transferase activity;GO:0061659//ubiquitin-like protein ligase activity;GO:0004842//ubiquitin-protein transferase activity;GO:0003824//catalytic activity	GO:0006464//cellular protein modification process;GO:0006508//proteolysis;GO:0044248//cellular catabolic process;GO:0050789//regulation of biological process;GO:0030163//protein catabolic process;GO:0044265//cellular macromolecule catabolic process;GO:0036211//protein modification process;GO:0009889//regulation of biosynthetic process;GO:0050794//regulation of cellular process;GO:0009890//negativ…
14	5982613	6015852	ENSCHIG00000022052	regulator of microtubule dynamics 1 [Source:NCBI gene;Acc:102172081]	-	-	-	GO:0043232//intracellular non-membrane-bounded organelle;GO:0005819//spindle;GO:0097431//mitotic spindle pole;GO:0043226//organelle;GO:0005874//microtubule;GO:0099080//supramolecular complex;GO:0099081//supramolecular polymer;GO:0005876//spindle microtubule;GO:0110165//cellular anatomical entity;GO:0000922//spindle pole;GO:0043229//intracellular organelle;GO:0099512//supramolecular fiber;GO:00995…	GO:0005488//binding;GO:0015631//tubulin binding;GO:0008092//cytoskeletal protein binding;GO:0008017//microtubule binding;GO:0005515//protein binding	-
14	6027659	6077648	ENSCHIG00000006171	copine 3 [Source:NCBI gene;Acc:102171172]	-	-	-	GO:0005737//cytoplasm;GO:0005925//focal adhesion;GO:0043226//organelle;GO:0005622//intracellular anatomical structure;GO:0005654//nucleoplasm;GO:0016020//membrane;GO:0071944//cell periphery;GO:0005739//mitochondrion;GO:0043233//organelle lumen;GO:0043227//membrane-bounded organelle;GO:0005634//nucleus;GO:0005730//nucleolus;GO:0043231//intracellular membrane-bounded organelle;GO:0030054//cell junc…	GO:0019899//enzyme binding;GO:0005544//calcium-dependent phospholipid binding;GO:0008289//lipid binding;GO:0005543//phospholipid binding;GO:0016773//phosphotransferase activity, alcohol group as acceptor;GO:0140096//catalytic activity, acting on a protein;GO:0003824//catalytic activity;GO:0004674//protein serine/threonine kinase activity;GO:0005102//signaling receptor binding;GO:0048306//calcium-…	GO:2000147//positive regulation of cell motility;GO:2000145//regulation of cell motility;GO:0051270//regulation of cellular component movement;GO:0007165//signal transduction;GO:0051592//response to calcium ion;GO:0040017//positive regulation of locomotion;GO:0065007//biological regulation;GO:0048518//positive regulation of biological process;GO:0030335//positive regulation of cell migration;GO:0…
14	20054587	20192865	ENSCHIG00000020937	ubiquitin protein ligase E3 component n-recognin 5 [Source:NCBI gene;Acc:102189223]	Genetic Information Processing	Folding, sorting and degradation	ko04120//Ubiquitin mediated proteolysis	GO:0048471//perinuclear region of cytoplasm;GO:0043227//membrane-bounded organelle;GO:0005737//cytoplasm;GO:0032991//protein-containing complex;GO:0110165//cellular anatomical entity;GO:0005634//nucleus;GO:0043233//organelle lumen;GO:0031974//membrane-enclosed lumen;GO:0043231//intracellular membrane-bounded organelle;GO:0031981//nuclear lumen;GO:0005829//cytosol;GO:0005654//nucleoplasm;GO:007001…	GO:0061630//ubiquitin protein ligase activity;GO:0008270//zinc ion binding;GO:0043169//cation binding;GO:0003824//catalytic activity;GO:0005488//binding;GO:0034450//ubiquitin-ubiquitin ligase activity;GO:0019787//ubiquitin-like protein transferase activity;GO:0003723//RNA binding;GO:0004842//ubiquitin-protein transferase activity;GO:0097159//organic cyclic compound binding;GO:0046914//transition …	GO:0050789//regulation of biological process;GO:0010628//positive regulation of gene expression;GO:0046822//regulation of nucleocytoplasmic transport;GO:0048584//positive regulation of response to stimulus;GO:1903321//negative regulation of protein modification by small protein conjugation or removal;GO:0051050//positive regulation of transport;GO:1900180//regulation of protein localization to nu…
14	25606798	25785934	ENSCHIG00000020360	R-spondin 2 [Source:NCBI gene;Acc:100860771]	Environmental Information Processing	Signal transduction	ko04310//Wnt signaling pathway	GO:0009986//cell surface;GO:0110165//cellular anatomical entity;GO:0005576//extracellular region	GO:0005102//signaling receptor binding;GO:0005515//protein binding;GO:1901681//sulfur compound binding;GO:0097367//carbohydrate derivative binding;GO:0005539//glycosaminoglycan binding;GO:0005488//binding;GO:0008201//heparin binding	GO:0007166//cell surface receptor signaling pathway;GO:0030182//neuron differentiation;GO:0035136//forelimb morphogenesis;GO:0048598//embryonic morphogenesis;GO:0007399//nervous system development;GO:0060437//lung growth;GO:0009967//positive regulation of signal transduction;GO:0051716//cellular response to stimulus;GO:0010647//positive regulation of cell communication;GO:0051239//regulation of m…
14	29908198	31299496	ENSCHIG00000012588	CUB and Sushi multiple domains 3 [Source:HGNC Symbol;Acc:HGNC:19291]	-	-	-	GO:0110165//cellular anatomical entity;GO:0031224//intrinsic component of membrane;GO:0071944//cell periphery;GO:0016020//membrane;GO:0016021//integral component of membrane;GO:0005886//plasma membrane	-	GO:0050794//regulation of cellular process;GO:0051128//regulation of cellular component organization;GO:0010975//regulation of neuron projection development;GO:0050793//regulation of developmental process;GO:0050789//regulation of biological process;GO:0031344//regulation of cell projection organization;GO:0120035//regulation of plasma membrane bounded cell projection organization;GO:0065007//bio…
14	33991474	34128785	ENSCHIG00000001254	-
14	40222915	40238711	ENSCHIG00000022780	cAMP-dependent protein kinase inhibitor alpha [Source:NCBI gene;Acc:102176903]	Human Diseases	Substance dependence	ko05034//Alcoholism	-	GO:0019210//kinase inhibitor activity;GO:0019900//kinase binding;GO:0008603//cAMP-dependent protein kinase regulator activity;GO:0051018//protein kinase A binding;GO:0004860//protein kinase inhibitor activity;GO:0005515//protein binding;GO:0030291//protein serine/threonine kinase inhibitor activity;GO:0004862//cAMP-dependent protein kinase inhibitor activity;GO:0005488//binding;GO:0019899//enzyme…	GO:2000479//regulation of cAMP-dependent protein kinase activity;GO:0043086//negative regulation of catalytic activity;GO:0044092//negative regulation of molecular function;GO:2000480//negative regulation of cAMP-dependent protein kinase activity;GO:0050790//regulation of catalytic activity;GO:0051246//regulation of protein metabolic process;GO:0006469//negative regulation of protein kinase activ…
14	44828573	44861013	ENSCHIG00000012530	lymphocyte antigen 96 [Source:NCBI gene;Acc:102182808]	Human Diseases; Environmental Information Processing; Organismal Systems	Infectious disease: bacterial;Infectious disease: parasitic;Signal transduction;Immune system	ko05132//Salmonella infection;ko05145//Toxoplasmosis;ko04064//NF-kappa B signaling pathway;ko04620//Toll-like receptor signaling pathway;ko05133//Pertussis	GO:0043235//receptor complex;GO:0098796//membrane protein complex;GO:0005886//plasma membrane;GO:0016020//membrane;GO:0046696//lipopolysaccharide receptor complex;GO:0110165//cellular anatomical entity;GO:0031224//intrinsic component of membrane;GO:0071944//cell periphery;GO:0016021//integral component of membrane;GO:0031226//intrinsic component of plasma membrane;GO:0032991//protein-containing c…	GO:0035662//Toll-like receptor 4 binding;GO:0038187//pattern recognition receptor activity;GO:0005488//binding;GO:0005515//protein binding;GO:0001530//lipopolysaccharide binding;GO:0008289//lipid binding;GO:0035325//Toll-like receptor binding;GO:0097367//carbohydrate derivative binding;GO:0038023//signaling receptor activity;GO:0060089//molecular transducer activity;GO:0001875//lipopolysaccharide…	GO:0009967//positive regulation of signal transduction;GO:0032103//positive regulation of response to external stimulus;GO:0009966//regulation of signal transduction;GO:0031664//regulation of lipopolysaccharide-mediated signaling pathway;GO:0043900//regulation of multi-organism process;GO:0051239//regulation of multicellular organismal process;GO:1903555//regulation of tumor necrosis factor super…
14	44867912	44875471	ENSCHIG00000019890	transmembrane protein 70 [Source:NCBI gene;Acc:102170889]	-	-	-	GO:0070013//intracellular organelle lumen;GO:0005654//nucleoplasm;GO:0043227//membrane-bounded organelle;GO:0031966//mitochondrial membrane;GO:0043226//organelle;GO:0031975//envelope;GO:0005737//cytoplasm;GO:0110165//cellular anatomical entity;GO:0098573//intrinsic component of mitochondrial membrane;GO:0016021//integral component of membrane;GO:0005740//mitochondrial envelope;GO:0031224//intrins…	-	GO:0033615//mitochondrial proton-transporting ATP synthase complex assembly;GO:0043933//protein-containing complex subunit organization;GO:0034622//cellular protein-containing complex assembly;GO:0022607//cellular component assembly;GO:0071840//cellular component organization or biogenesis;GO:0043461//proton-transporting ATP synthase complex assembly;GO:0065003//protein-containing complex assembl…
14	44890210	44898911	ENSCHIG00000015198	elongin C [Source:NCBI gene;Acc:102182517]	Human Diseases; Genetic Information Processing; Environmental Information Processing	Cancer: overview;Infectious disease: viral;Folding, sorting and degradation;Signal transduction;Cancer: specific types	ko05200//Pathways in cancer;ko05170//Human immunodeficiency virus 1 infection;ko04120//Ubiquitin mediated proteolysis;ko04066//HIF-1 signaling pathway;ko05211//Renal cell carcinoma	-	-	GO:1901564//organonitrogen compound metabolic process;GO:0009056//catabolic process;GO:0044237//cellular metabolic process;GO:0008152//metabolic process;GO:0019941//modification-dependent protein catabolic process;GO:1901565//organonitrogen compound catabolic process;GO:0009057//macromolecule catabolic process;GO:0044267//cellular protein metabolic process;GO:0043170//macromolecule metabolic proc…
14	44964279	44987806	ENSCHIG00000025248	-	-	-	-	-	-	-
14	44996489	45001091	ENSCHIG00000015884	-	-	-	-	GO:0110165//cellular anatomical entity;GO:0016020//membrane;GO:0016021//integral component of membrane;GO:0031224//intrinsic component of membrane	-	-
14	46056070	46060183	ENSCHIG00000001331	-
14	46072578	46077265	ENSCHIG00000001333	-
14	47438134	47438222	ENSCHIG00000008743	-
14	80101313	80102503	ENSCHIG00000007715	activity regulated cytoskeleton associated protein [Source:NCBI gene;Acc:102189883]	Human Diseases	Substance dependence	ko05031//Amphetamine addiction	GO:0005737//cytoplasm;GO:0005886//plasma membrane;GO:0071944//cell periphery;GO:0005622//intracellular anatomical structure;GO:0016020//membrane;GO:0110165//cellular anatomical entity	-	GO:0022604//regulation of cell morphogenesis;GO:0006928//movement of cell or subcellular component;GO:0009987//cellular process;GO:0016477//cell migration;GO:0071840//cellular component organization or biogenesis;GO:0050793//regulation of developmental process;GO:0048870//cell motility;GO:0040011//locomotion;GO:0016043//cellular component organization;GO:0007010//cytoskeleton organization;GO:0051…
14	80119188	80147402	ENSCHIG00000009651	-	-	-	-	-	-	-
14	80158862	80222537	ENSCHIG00000018848	adhesion G protein-coupled receptor B1 [Source:NCBI gene;Acc:102184424]	Cellular Processes	Cell growth and death	ko04115//p53 signaling pathway	GO:0005622//intracellular anatomical structure;GO:0005886//plasma membrane;GO:0005615//extracellular space;GO:0110165//cellular anatomical entity;GO:0005737//cytoplasm;GO:0016020//membrane;GO:0005887//integral component of plasma membrane;GO:0071944//cell periphery;GO:0031226//intrinsic component of plasma membrane;GO:0048471//perinuclear region of cytoplasm;GO:0031224//intrinsic component of mem…	GO:0060089//molecular transducer activity;GO:0004888//transmembrane signaling receptor activity;GO:0004930//G protein-coupled receptor activity;GO:0038023//signaling receptor activity	GO:1903426//regulation of reactive oxygen species biosynthetic process;GO:0050794//regulation of cellular process;GO:0051093//negative regulation of developmental process;GO:0009893//positive regulation of metabolic process;GO:0009891//positive regulation of biosynthetic process;GO:0051234//establishment of localization;GO:0050793//regulation of developmental process;GO:2000145//regulation of cel…
14	81202154	81204276	ENSCHIG00000017517	cytochrome c1, heme protein, mitochondrial [Source:NCBI gene;Acc:102169976]	Human Diseases; Organismal Systems; Metabolism	Neurodegenerative disease;Environmental adaptation;Endocrine and metabolic disease;Energy metabolism;Circulatory system	ko05010//Alzheimer disease;ko05016//Huntington disease;ko05012//Parkinson disease;ko04714//Thermogenesis;ko04932//Non-alcoholic fatty liver disease (NAFLD);ko00190//Oxidative phosphorylation;ko04260//Cardiac muscle contraction	GO:0005622//intracellular anatomical structure;GO:0110165//cellular anatomical entity;GO:0005737//cytoplasm;GO:0043226//organelle;GO:0043227//membrane-bounded organelle;GO:0005739//mitochondrion;GO:0043231//intracellular membrane-bounded organelle;GO:0043229//intracellular organelle	GO:0016491//oxidoreductase activity;GO:0097159//organic cyclic compound binding;GO:0046906//tetrapyrrole binding;GO:0005488//binding;GO:0003824//catalytic activity;GO:0020037//heme binding;GO:1901363//heterocyclic compound binding;GO:0009055//electron transfer activity	-
14	81205481	81209181	ENSCHIG00000024489	SHANK associated RH domain interactor [Source:NCBI gene;Acc:102169684]	Organismal Systems; Cellular Processes	Immune system;Cell growth and death	ko04621//NOD-like receptor signaling pathway;ko04217//Necroptosis	GO:0140535//intracellular protein-containing complex;GO:0005622//intracellular anatomical structure;GO:0005829//cytosol;GO:0110165//cellular anatomical entity;GO:0005737//cytoplasm;GO:0000151//ubiquitin ligase complex;GO:0071797//LUBAC complex;GO:0032991//protein-containing complex;GO:1990234//transferase complex;GO:1902494//catalytic complex	GO:0005488//binding;GO:0005515//protein binding;GO:0043169//cation binding;GO:0140030//modification-dependent protein binding;GO:0031593//polyubiquitin modification-dependent protein binding;GO:0043167//ion binding;GO:0046872//metal ion binding	GO:0010647//positive regulation of cell communication;GO:0065007//biological regulation;GO:0043123//positive regulation of I-kappaB kinase/NF-kappaB signaling;GO:0048584//positive regulation of response to stimulus;GO:0044260//cellular macromolecule metabolic process;GO:0048856//anatomical structure development;GO:0080134//regulation of response to stress;GO:0007275//multicellular organism develo…
14	81210934	81217923	ENSCHIG00000017314	MAF1 homolog, negative regulator of RNA polymerase III [Source:NCBI gene;Acc:102169396]	-	-	-	GO:0005634//nucleus;GO:0005654//nucleoplasm;GO:0043228//non-membrane-bounded organelle;GO:0070013//intracellular organelle lumen;GO:0043233//organelle lumen;GO:0043227//membrane-bounded organelle;GO:0005737//cytoplasm;GO:0031974//membrane-enclosed lumen;GO:0005622//intracellular anatomical structure;GO:0043229//intracellular organelle;GO:0043226//organelle;GO:0043232//intracellular non-membrane-b…	GO:0000976//transcription cis-regulatory region binding;GO:0001003//RNA polymerase III type 2 promoter sequence-specific DNA binding;GO:0003677//DNA binding;GO:0000182//rDNA binding;GO:1990837//sequence-specific double-stranded DNA binding;GO:0097159//organic cyclic compound binding;GO:0000987//cis-regulatory region sequence-specific DNA binding;GO:0043565//sequence-specific DNA binding;GO:000100…	GO:1902679//negative regulation of RNA biosynthetic process;GO:0010558//negative regulation of macromolecule biosynthetic process;GO:0009892//negative regulation of metabolic process;GO:0031327//negative regulation of cellular biosynthetic process;GO:0016480//negative regulation of transcription by RNA polymerase III;GO:0006355//regulation of transcription, DNA-templated;GO:0065007//biological re…
14	81213529	81214090	ENSCHIG00000013359	-	-	-	-	-	-	-
14	81221881	81228574	ENSCHIG00000024906	HGH1 homolog [Source:NCBI gene;Acc:102179683]	-	-	-	-	-	-
14	81230205	81232718	ENSCHIG00000009786	-	-	-	-	-	GO:0016772//transferase activity, transferring phosphorus-containing groups;GO:0003824//catalytic activity;GO:0005524//ATP binding;GO:0016740//transferase activity;GO:0032559//adenyl ribonucleotide binding;GO:0043168//anion binding;GO:0032553//ribonucleotide binding;GO:0016773//phosphotransferase activity, alcohol group as acceptor;GO:1901265//nucleoside phosphate binding;GO:0140096//catalytic ac…	GO:0016310//phosphorylation;GO:0006793//phosphorus metabolic process;GO:0019538//protein metabolic process;GO:0008152//metabolic process;GO:0044238//primary metabolic process;GO:0043170//macromolecule metabolic process;GO:0044260//cellular macromolecule metabolic process;GO:0036211//protein modification process;GO:0009987//cellular process;GO:0071704//organic substance metabolic process;GO:004423…
14	81250196	81250318	ENSCHIG00000003480	-
14	81254783	81290895	ENSCHIG00000018354	maestro heat like repeat family member 1 [Source:NCBI gene;Acc:102179112]	-	-	-	-	GO:0005488//binding;GO:0005515//protein binding	-
14	81291233	81309942	ENSCHIG00000013489	BOP1 ribosomal biogenesis factor [Source:NCBI gene;Acc:102178837]	-	-	-	GO:0032991//protein-containing complex;GO:0005622//intracellular anatomical structure;GO:0030684//preribosome;GO:0005634//nucleus;GO:0043233//organelle lumen;GO:0110165//cellular anatomical entity;GO:0005730//nucleolus;GO:0043231//intracellular membrane-bounded organelle;GO:0005694//chromosome;GO:1990904//ribonucleoprotein complex;GO:0031981//nuclear lumen;GO:0043226//organelle;GO:0005654//nucleo…	GO:0044877//protein-containing complex binding;GO:0005515//protein binding;GO:0043021//ribonucleoprotein complex binding;GO:0005488//binding	GO:0006807//nitrogen compound metabolic process;GO:0090502//RNA phosphodiester bond hydrolysis, endonucleolytic;GO:1901360//organic cyclic compound metabolic process;GO:0016070//RNA metabolic process;GO:0071826//ribonucleoprotein complex subunit organization;GO:0044085//cellular component biogenesis;GO:0006139//nucleobase-containing compound metabolic process;GO:0000470//maturation of LSU-rRNA;GO…
14	81295622	81297077	ENSCHIG00000016970	scleraxis bHLH transcription factor [Source:NCBI gene;Acc:108637538]	-	-	-	GO:0043231//intracellular membrane-bounded organelle;GO:0110165//cellular anatomical entity;GO:0043229//intracellular organelle;GO:0005622//intracellular anatomical structure;GO:0043226//organelle;GO:0005667//transcription regulator complex;GO:0043227//membrane-bounded organelle;GO:0005634//nucleus;GO:0032991//protein-containing complex	GO:0001228//DNA-binding transcription activator activity, RNA polymerase II-specific;GO:0003700//DNA-binding transcription factor activity;GO:0043425//bHLH transcription factor binding;GO:0097159//organic cyclic compound binding;GO:0001067//transcription regulatory region nucleic acid binding;GO:0070888//E-box binding;GO:0005488//binding;GO:0000978//RNA polymerase II cis-regulatory region sequenc…	GO:0030198//extracellular matrix organization;GO:0010941//regulation of cell death;GO:0060325//face morphogenesis;GO:0097659//nucleic acid-templated transcription;GO:0010556//regulation of macromolecule biosynthetic process;GO:0051171//regulation of nitrogen compound metabolic process;GO:0048522//positive regulation of cellular process;GO:0061036//positive regulation of cartilage development;GO:0…
14	81310267	81328465	ENSCHIG00000009445	heat shock transcription factor 1 [Source:NCBI gene;Acc:102178552]	Human Diseases	Infectious disease: bacterial	ko05134//Legionellosis	GO:0015630//microtubule cytoskeleton;GO:0043227//membrane-bounded organelle;GO:0110165//cellular anatomical entity;GO:0005819//spindle;GO:0000779//condensed chromosome, centromeric region;GO:0005622//intracellular anatomical structure;GO:0000776//kinetochore;GO:0097431//mitotic spindle pole;GO:0032991//protein-containing complex;GO:0043233//organelle lumen;GO:0099080//supramolecular complex;GO:00…	GO:0000987//cis-regulatory region sequence-specific DNA binding;GO:0042802//identical protein binding;GO:1901363//heterocyclic compound binding;GO:0001067//transcription regulatory region nucleic acid binding;GO:0001161//intronic transcription regulatory region sequence-specific DNA binding;GO:0140110//transcription regulator activity;GO:0005515//protein binding;GO:0001227//DNA-binding transcript…	GO:0050789//regulation of biological process;GO:1903313//positive regulation of mRNA metabolic process;GO:0071310//cellular response to organic substance;GO:0051129//negative regulation of cellular component organization;GO:0023052//signaling;GO:0060255//regulation of macromolecule metabolic process;GO:1901699//cellular response to nitrogen compound;GO:1900365//positive regulation of mRNA polyade…
14	81330266	81338598	ENSCHIG00000022990	diacylglycerol O-acyltransferase 1 [Source:NCBI gene;Acc:100861225]	Metabolism; Organismal Systems	Metabolism of cofactors and vitamins;Lipid metabolism;Digestive system	ko00830//Retinol metabolism;ko00561//Glycerolipid metabolism;ko04975//Fat digestion and absorption	GO:0016021//integral component of membrane;GO:0098827//endoplasmic reticulum subcompartment;GO:0005622//intracellular anatomical structure;GO:0110165//cellular anatomical entity;GO:0043229//intracellular organelle;GO:0043231//intracellular membrane-bounded organelle;GO:0042175//nuclear outer membrane-endoplasmic reticulum membrane network;GO:0005789//endoplasmic reticulum membrane;GO:0005783//end…	GO:0005488//binding;GO:0005515//protein binding;GO:0016411//acylglycerol O-acyltransferase activity;GO:0016740//transferase activity;GO:0016747//acyltransferase activity, transferring groups other than amino-acyl groups;GO:0050252//retinol O-fatty-acyltransferase activity;GO:0008374//O-acyltransferase activity;GO:0042802//identical protein binding;GO:0003846//2-acylglycerol O-acyltransferase acti…	GO:0006753//nucleoside phosphate metabolic process;GO:0033865//nucleoside bisphosphate metabolic process;GO:0006725//cellular aromatic compound metabolic process;GO:0044237//cellular metabolic process;GO:0033036//macromolecule localization;GO:0034377//plasma lipoprotein particle assembly;GO:0042592//homeostatic process;GO:0010876//lipid localization;GO:0034032//purine nucleoside bisphosphate meta…
14	81345176	81348197	ENSCHIG00000007304	scratch family transcriptional repressor 1 [Source:NCBI gene;Acc:108637539]	-	-	-	GO:0031981//nuclear lumen;GO:0005622//intracellular anatomical structure;GO:0110165//cellular anatomical entity;GO:0005654//nucleoplasm;GO:0070013//intracellular organelle lumen;GO:0043229//intracellular organelle;GO:0031974//membrane-enclosed lumen;GO:0043231//intracellular membrane-bounded organelle;GO:0043226//organelle;GO:0043233//organelle lumen;GO:0043227//membrane-bounded organelle;GO:0005…	GO:0001067//transcription regulatory region nucleic acid binding;GO:0001217//DNA-binding transcription repressor activity;GO:0000981//DNA-binding transcription factor activity, RNA polymerase II-specific;GO:0000976//transcription cis-regulatory region binding;GO:0003676//nucleic acid binding;GO:0000977//RNA polymerase II transcription regulatory region sequence-specific DNA binding;GO:0140110//tr…	GO:0010558//negative regulation of macromolecule biosynthetic process;GO:0009892//negative regulation of metabolic process;GO:0045934//negative regulation of nucleobase-containing compound metabolic process;GO:0000122//negative regulation of transcription by RNA polymerase II;GO:0051171//regulation of nitrogen compound metabolic process;GO:0051270//regulation of cellular component movement;GO:200…
14	81355701	81358132	ENSCHIG00000007873	transmembrane protein 249 [Source:HGNC Symbol;Acc:HGNC:44155]	-	-	-	-	-	-
14	81359356	81362387	ENSCHIG00000022072	F-box and leucine rich repeat protein 6 [Source:NCBI gene;Acc:102184523]	-	-	-	-	GO:0005515//protein binding;GO:0005488//binding	-
14	81363056	81365618	ENSCHIG00000014849	solute carrier family 52 member 2 [Source:NCBI gene;Acc:102168746]	-	-	-	GO:0031224//intrinsic component of membrane;GO:0005886//plasma membrane;GO:0016020//membrane;GO:0031226//intrinsic component of plasma membrane;GO:0005887//integral component of plasma membrane;GO:0110165//cellular anatomical entity;GO:0071944//cell periphery;GO:0016021//integral component of membrane	GO:0022857//transmembrane transporter activity;GO:0005215//transporter activity;GO:0008514//organic anion transmembrane transporter activity;GO:0008509//anion transmembrane transporter activity;GO:0032217//riboflavin transmembrane transporter activity;GO:0015075//ion transmembrane transporter activity;GO:0090482//vitamin transmembrane transporter activity	GO:0006820//anion transport;GO:0071702//organic substance transport;GO:0051179//localization;GO:0051234//establishment of localization;GO:0015711//organic anion transport;GO:0051180//vitamin transport;GO:0006811//ion transport;GO:0071705//nitrogen compound transport;GO:0032218//riboflavin transport;GO:0006810//transport
14	81378066	81386174	ENSCHIG00000000936	aarF domain containing kinase 5 [Source:NCBI gene;Acc:102177453]	-	-	-	-	-	-
14	81386353	81400508	ENSCHIG00000015833	cleavage and polyadenylation specific factor 1 [Source:NCBI gene;Acc:102177177]	Genetic Information Processing	Translation	ko03015//mRNA surveillance pathway	GO:0005849//mRNA cleavage factor complex;GO:0005634//nucleus;GO:0070013//intracellular organelle lumen;GO:0005654//nucleoplasm;GO:0005847//mRNA cleavage and polyadenylation specificity factor complex;GO:0043233//organelle lumen;GO:0032991//protein-containing complex;GO:0043231//intracellular membrane-bounded organelle;GO:0031981//nuclear lumen;GO:0031974//membrane-enclosed lumen;GO:0110165//cellu…	GO:0005488//binding;GO:0003723//RNA binding;GO:0003676//nucleic acid binding;GO:0003729//mRNA binding;GO:0097159//organic cyclic compound binding;GO:0035925//mRNA 3'-UTR AU-rich region binding;GO:0005515//protein binding;GO:0019899//enzyme binding;GO:0003730//mRNA 3'-UTR binding;GO:1901363//heterocyclic compound binding	GO:0044237//cellular metabolic process;GO:0008152//metabolic process;GO:0006396//RNA processing;GO:0006397//mRNA processing;GO:0044238//primary metabolic process;GO:0016071//mRNA metabolic process;GO:0034641//cellular nitrogen compound metabolic process;GO:0009987//cellular process;GO:0031123//RNA 3'-end processing;GO:0006139//nucleobase-containing compound metabolic process;GO:0046483//heterocyc…
14	89095126	89785548	ENSCHIG00000014726	adhesion G protein-coupled receptor B3 [Source:NCBI gene;Acc:102182053]	-	-	-	GO:0016020//membrane;GO:0031224//intrinsic component of membrane;GO:0016021//integral component of membrane;GO:0005886//plasma membrane;GO:0110165//cellular anatomical entity;GO:0071944//cell periphery	GO:0004888//transmembrane signaling receptor activity;GO:0038023//signaling receptor activity;GO:0004930//G protein-coupled receptor activity;GO:0060089//molecular transducer activity	GO:0007166//cell surface receptor signaling pathway;GO:0030154//cell differentiation;GO:0023052//signaling;GO:0014902//myotube differentiation;GO:0048519//negative regulation of biological process;GO:0042692//muscle cell differentiation;GO:0051241//negative regulation of multicellular organismal process;GO:0007165//signal transduction;GO:0051093//negative regulation of developmental process;GO:00…
15	9017	69513	ENSCHIG00000020934	non-SMC condensin II complex subunit D3 [Source:NCBI gene;Acc:102178558]	-	-	-	GO:0043232//intracellular non-membrane-bounded organelle;GO:0070013//intracellular organelle lumen;GO:0043233//organelle lumen;GO:0098687//chromosomal region;GO:0000785//chromatin;GO:0032991//protein-containing complex;GO:0031981//nuclear lumen;GO:0043231//intracellular membrane-bounded organelle;GO:0043229//intracellular organelle;GO:0005694//chromosome;GO:0043228//non-membrane-bounded organelle…	GO:0005488//binding;GO:0042393//histone binding;GO:0140030//modification-dependent protein binding;GO:0035064//methylated histone binding;GO:0140034//methylation-dependent protein binding;GO:0005515//protein binding	GO:0009987//cellular process;GO:0048285//organelle fission;GO:0006996//organelle organization;GO:0000070//mitotic sister chromatid segregation;GO:0007076//mitotic chromosome condensation;GO:0007049//cell cycle;GO:0140014//mitotic nuclear division;GO:0098813//nuclear chromosome segregation;GO:1903047//mitotic cell cycle process;GO:0051276//chromosome organization;GO:0000280//nuclear division;GO:00…
15	78606	104532	ENSCHIG00000008959	-	-	-	-	GO:0110165//cellular anatomical entity;GO:0016020//membrane;GO:0031224//intrinsic component of membrane;GO:0016021//integral component of membrane	-	-
15	9047183	9214185	ENSCHIG00000011795	hydroxysteroid 17-beta dehydrogenase 12 [Source:NCBI gene;Acc:102186887]	Metabolism	Lipid metabolism	ko00140//Steroid hormone biosynthesis;ko01040//Biosynthesis of unsaturated fatty acids;ko00062//Fatty acid elongation	GO:0043227//membrane-bounded organelle;GO:0043231//intracellular membrane-bounded organelle;GO:0016020//membrane;GO:0098796//membrane protein complex;GO:0042175//nuclear outer membrane-endoplasmic reticulum membrane network;GO:0005789//endoplasmic reticulum membrane;GO:0031012//extracellular matrix;GO:0005622//intracellular anatomical structure;GO:0009923//fatty acid elongase complex;GO:0098827//…	GO:0003824//catalytic activity;GO:0005488//binding;GO:0044877//protein-containing complex binding;GO:0001968//fibronectin binding;GO:0005518//collagen binding;GO:0008201//heparin binding;GO:0016620//oxidoreductase activity, acting on the aldehyde or oxo group of donors, NAD or NADP as acceptor;GO:0016903//oxidoreductase activity, acting on the aldehyde or oxo group of donors;GO:0050062//long-chai…	GO:0043062//extracellular structure organization;GO:0050794//regulation of cellular process;GO:0030198//extracellular matrix organization;GO:0071840//cellular component organization or biogenesis;GO:0045785//positive regulation of cell adhesion;GO:0048518//positive regulation of biological process;GO:0065007//biological regulation;GO:0016043//cellular component organization;GO:0009987//cellular p…
15	9250426	9319992	ENSCHIG00000001704	-
15	34591467	34612306	ENSCHIG00000015317	tripartite motif containing 6 [Source:NCBI gene;Acc:102170894]	-	-	-	GO:0005622//intracellular anatomical structure;GO:0043229//intracellular organelle;GO:0043227//membrane-bounded organelle;GO:0005634//nucleus;GO:0043226//organelle;GO:0005829//cytosol;GO:0005737//cytoplasm;GO:0110165//cellular anatomical entity;GO:0043231//intracellular membrane-bounded organelle	GO:0061630//ubiquitin protein ligase activity;GO:0005488//binding;GO:0003824//catalytic activity;GO:1990782//protein tyrosine kinase binding;GO:0008134//transcription factor binding;GO:0061659//ubiquitin-like protein ligase activity;GO:0030674//protein-macromolecule adaptor activity;GO:0019901//protein kinase binding;GO:0016740//transferase activity;GO:0140096//catalytic activity, acting on a pro…	GO:0070887//cellular response to chemical stimulus;GO:0043933//protein-containing complex subunit organization;GO:0019538//protein metabolic process;GO:0051247//positive regulation of protein metabolic process;GO:0002699//positive regulation of immune effector process;GO:0045934//negative regulation of nucleobase-containing compound metabolic process;GO:0031327//negative regulation of cellular bi…
15	34616701	34617645	ENSCHIG00000010040	olfactory receptor 52B4-like [Source:NCBI gene;Acc:102177076]	Organismal Systems	Sensory system	ko04740//Olfactory transduction	GO:0110165//cellular anatomical entity;GO:0016021//integral component of membrane;GO:0016020//membrane;GO:0031224//intrinsic component of membrane	GO:0060089//molecular transducer activity;GO:0004930//G protein-coupled receptor activity;GO:0004984//olfactory receptor activity;GO:0004888//transmembrane signaling receptor activity;GO:0038023//signaling receptor activity	GO:0009987//cellular process;GO:0032501//multicellular organismal process;GO:0065007//biological regulation;GO:0007165//signal transduction;GO:0003008//system process;GO:0007154//cell communication;GO:0050877//nervous system process;GO:0050890//cognition;GO:0050789//regulation of biological process;GO:0051716//cellular response to stimulus;GO:0050794//regulation of cellular process;GO:0050896//re…
15	34623317	34638876	ENSCHIG00000020830	tripartite motif-containing protein 34 [Source:NCBI gene;Acc:102170446]	-	-	-	-	GO:0043169//cation binding;GO:0046872//metal ion binding;GO:0005515//protein binding;GO:0046914//transition metal ion binding;GO:0043167//ion binding;GO:0008270//zinc ion binding;GO:0005488//binding	-
15	34638553	34641440	ENSCHIG00000017985	-	-	-	-	-	-	-
15	34676964	34692523	ENSCHIG00000021618	tripartite motif-containing protein 5 [Source:NCBI gene;Acc:102170165]	Human Diseases	Infectious disease: viral	ko05170//Human immunodeficiency virus 1 infection	-	GO:0140096//catalytic activity, acting on a protein;GO:0043167//ion binding;GO:0003824//catalytic activity;GO:0005488//binding;GO:0019787//ubiquitin-like protein transferase activity;GO:0046914//transition metal ion binding;GO:0008270//zinc ion binding;GO:0004842//ubiquitin-protein transferase activity;GO:0005515//protein binding;GO:0043169//cation binding;GO:0016740//transferase activity;GO:0046…	GO:0032446//protein modification by small protein conjugation;GO:0044238//primary metabolic process;GO:0006464//cellular protein modification process;GO:0009615//response to virus;GO:0044248//cellular catabolic process;GO:1901564//organonitrogen compound metabolic process;GO:0044419//biological process involved in interspecies interaction between organisms;GO:0043170//macromolecule metabolic proc…
15	34798912	34806607	ENSCHIG00000015116	-	-	-	-	-	GO:0005488//binding;GO:0019787//ubiquitin-like protein transferase activity;GO:0046872//metal ion binding;GO:0008270//zinc ion binding;GO:0016740//transferase activity;GO:0003824//catalytic activity;GO:0043169//cation binding;GO:0140096//catalytic activity, acting on a protein;GO:0046914//transition metal ion binding;GO:0004842//ubiquitin-protein transferase activity;GO:0043167//ion binding	GO:0044260//cellular macromolecule metabolic process;GO:0043207//response to external biotic stimulus;GO:0098542//defense response to other organism;GO:0071704//organic substance metabolic process;GO:0045087//innate immune response;GO:0006807//nitrogen compound metabolic process;GO:0006955//immune response;GO:0036211//protein modification process;GO:0140546//defense response to symbiont;GO:000961…
15	34805720	34828841	ENSCHIG00000007971	-	-	-	-	-	GO:0046872//metal ion binding;GO:0004842//ubiquitin-protein transferase activity;GO:0005488//binding;GO:0043167//ion binding;GO:0016740//transferase activity;GO:0003824//catalytic activity;GO:0043169//cation binding;GO:0046914//transition metal ion binding;GO:0008270//zinc ion binding;GO:0140096//catalytic activity, acting on a protein;GO:0019787//ubiquitin-like protein transferase activity	GO:0036211//protein modification process;GO:0044267//cellular protein metabolic process;GO:0006952//defense response;GO:0009607//response to biotic stimulus;GO:0006955//immune response;GO:1901564//organonitrogen compound metabolic process;GO:0070647//protein modification by small protein conjugation or removal;GO:0006950//response to stress;GO:0045087//innate immune response;GO:0044248//cellular …
15	34873407	34874348	ENSCHIG00000013497	olfactory receptor 52H1-like [Source:NCBI gene;Acc:102181861]	Organismal Systems	Sensory system	ko04740//Olfactory transduction	GO:0016021//integral component of membrane;GO:0016020//membrane;GO:0071944//cell periphery;GO:0110165//cellular anatomical entity;GO:0005886//plasma membrane;GO:0031224//intrinsic component of membrane	GO:0038023//signaling receptor activity;GO:0004984//olfactory receptor activity;GO:0060089//molecular transducer activity;GO:0004888//transmembrane signaling receptor activity;GO:0004930//G protein-coupled receptor activity	GO:0050907//detection of chemical stimulus involved in sensory perception;GO:0042221//response to chemical;GO:0051716//cellular response to stimulus;GO:0009987//cellular process;GO:0003008//system process;GO:0050911//detection of chemical stimulus involved in sensory perception of smell;GO:0050794//regulation of cellular process;GO:0065007//biological regulation;GO:0050789//regulation of biologic…
15	34886791	34887744	ENSCHIG00000003235	olfactory receptor 52H1-like [Source:NCBI gene;Acc:102180484]	Organismal Systems	Sensory system	ko04740//Olfactory transduction	GO:0016020//membrane;GO:0071944//cell periphery;GO:0016021//integral component of membrane;GO:0031224//intrinsic component of membrane;GO:0110165//cellular anatomical entity;GO:0005886//plasma membrane	GO:0004930//G protein-coupled receptor activity;GO:0004888//transmembrane signaling receptor activity;GO:0060089//molecular transducer activity;GO:0038023//signaling receptor activity;GO:0004984//olfactory receptor activity	GO:0050906//detection of stimulus involved in sensory perception;GO:0007165//signal transduction;GO:0050911//detection of chemical stimulus involved in sensory perception of smell;GO:0051606//detection of stimulus;GO:0007606//sensory perception of chemical stimulus;GO:0009987//cellular process;GO:0051716//cellular response to stimulus;GO:0050896//response to stimulus;GO:0007600//sensory perceptio…
15	34899992	34900942	ENSCHIG00000004750	olfactory receptor 52D1-like [Source:NCBI gene;Acc:102180752]	Organismal Systems	Sensory system	ko04740//Olfactory transduction	GO:0031224//intrinsic component of membrane;GO:0016021//integral component of membrane;GO:0005886//plasma membrane;GO:0110165//cellular anatomical entity;GO:0016020//membrane;GO:0071944//cell periphery	GO:0060089//molecular transducer activity;GO:0004984//olfactory receptor activity;GO:0004888//transmembrane signaling receptor activity;GO:0004930//G protein-coupled receptor activity;GO:0038023//signaling receptor activity	GO:0007600//sensory perception;GO:0032501//multicellular organismal process;GO:0050877//nervous system process;GO:0051716//cellular response to stimulus;GO:0009593//detection of chemical stimulus;GO:0050896//response to stimulus;GO:0050906//detection of stimulus involved in sensory perception;GO:0050907//detection of chemical stimulus involved in sensory perception;GO:0007606//sensory perception …
15	34909619	34912387	ENSCHIG00000011985	-	-	-	-	GO:0016021//integral component of membrane;GO:0016020//membrane;GO:0031224//intrinsic component of membrane;GO:0110165//cellular anatomical entity	GO:0004888//transmembrane signaling receptor activity;GO:0004984//olfactory receptor activity;GO:0038023//signaling receptor activity;GO:0060089//molecular transducer activity;GO:0004930//G protein-coupled receptor activity	GO:0051716//cellular response to stimulus;GO:0032501//multicellular organismal process;GO:0050877//nervous system process;GO:0050794//regulation of cellular process;GO:0007606//sensory perception of chemical stimulus;GO:0050789//regulation of biological process;GO:0007186//G protein-coupled receptor signaling pathway;GO:0007600//sensory perception;GO:0050896//response to stimulus;GO:0009593//dete…
15	34928465	34931046	ENSCHIG00000023570	-	-	-	-	GO:0016020//membrane;GO:0110165//cellular anatomical entity;GO:0031224//intrinsic component of membrane;GO:0016021//integral component of membrane	GO:0004984//olfactory receptor activity;GO:0060089//molecular transducer activity;GO:0004930//G protein-coupled receptor activity;GO:0038023//signaling receptor activity;GO:0004888//transmembrane signaling receptor activity	GO:0065007//biological regulation;GO:0050911//detection of chemical stimulus involved in sensory perception of smell;GO:0051606//detection of stimulus;GO:0050794//regulation of cellular process;GO:0007600//sensory perception;GO:0050877//nervous system process;GO:0003008//system process;GO:0023052//signaling;GO:0007608//sensory perception of smell;GO:0050906//detection of stimulus involved in sens…
15	34947156	34948064	ENSCHIG00000009321	putative olfactory receptor 52P1 [Source:NCBI gene;Acc:102182689]	Organismal Systems	Sensory system	ko04740//Olfactory transduction	GO:0016021//integral component of membrane;GO:0031224//intrinsic component of membrane;GO:0110165//cellular anatomical entity;GO:0016020//membrane	GO:0004930//G protein-coupled receptor activity;GO:0004888//transmembrane signaling receptor activity;GO:0004984//olfactory receptor activity;GO:0060089//molecular transducer activity;GO:0038023//signaling receptor activity	GO:0050907//detection of chemical stimulus involved in sensory perception;GO:0007186//G protein-coupled receptor signaling pathway;GO:0065007//biological regulation;GO:0032501//multicellular organismal process;GO:0007165//signal transduction;GO:0050789//regulation of biological process;GO:0007154//cell communication;GO:0050911//detection of chemical stimulus involved in sensory perception of smel…
15	34956289	34957278	ENSCHIG00000009687	putative olfactory receptor 52P1 [Source:NCBI gene;Acc:102181024]	Organismal Systems	Sensory system	ko04740//Olfactory transduction	GO:0110165//cellular anatomical entity;GO:0005886//plasma membrane;GO:0016021//integral component of membrane;GO:0031224//intrinsic component of membrane;GO:0071944//cell periphery;GO:0016020//membrane	GO:0004930//G protein-coupled receptor activity;GO:0060089//molecular transducer activity;GO:0038023//signaling receptor activity;GO:0004984//olfactory receptor activity;GO:0004888//transmembrane signaling receptor activity	GO:0003008//system process;GO:0007608//sensory perception of smell;GO:0042221//response to chemical;GO:0050906//detection of stimulus involved in sensory perception;GO:0050789//regulation of biological process;GO:0050877//nervous system process;GO:0009987//cellular process;GO:0007186//G protein-coupled receptor signaling pathway;GO:0007154//cell communication;GO:0050794//regulation of cellular pr…
15	34980507	34981472	ENSCHIG00000009634	olfactory receptor 52N4 [Source:NCBI gene;Acc:102181293]	Organismal Systems	Sensory system	ko04740//Olfactory transduction	GO:0016021//integral component of membrane;GO:0016020//membrane;GO:0110165//cellular anatomical entity;GO:0071944//cell periphery;GO:0031224//intrinsic component of membrane;GO:0005886//plasma membrane	GO:0004888//transmembrane signaling receptor activity;GO:0004930//G protein-coupled receptor activity;GO:0004984//olfactory receptor activity;GO:0038023//signaling receptor activity;GO:0060089//molecular transducer activity	GO:0007186//G protein-coupled receptor signaling pathway;GO:0050906//detection of stimulus involved in sensory perception;GO:0050911//detection of chemical stimulus involved in sensory perception of smell;GO:0007606//sensory perception of chemical stimulus;GO:0003008//system process;GO:0051606//detection of stimulus;GO:0051716//cellular response to stimulus;GO:0009987//cellular process;GO:0032501…
15	34997776	35023763	ENSCHIG00000019517	-	-	-	-	GO:0110165//cellular anatomical entity;GO:0016020//membrane;GO:0031224//intrinsic component of membrane;GO:0016021//integral component of membrane	GO:0060089//molecular transducer activity;GO:0004984//olfactory receptor activity;GO:0038023//signaling receptor activity;GO:0004888//transmembrane signaling receptor activity;GO:0004930//G protein-coupled receptor activity	GO:0050789//regulation of biological process;GO:0051716//cellular response to stimulus;GO:0007186//G protein-coupled receptor signaling pathway;GO:0007154//cell communication;GO:0007606//sensory perception of chemical stimulus;GO:0007600//sensory perception;GO:0050906//detection of stimulus involved in sensory perception;GO:0042221//response to chemical;GO:0023052//signaling;GO:0007608//sensory p…
15	38251530	38331533	ENSCHIG00000025791	serine/threonine kinase 33 [Source:NCBI gene;Acc:102183618]	-	-	-	-	GO:0036094//small molecule binding;GO:0097159//organic cyclic compound binding;GO:0030554//adenyl nucleotide binding;GO:0043167//ion binding;GO:0032555//purine ribonucleotide binding;GO:1901265//nucleoside phosphate binding;GO:0003824//catalytic activity;GO:0004672//protein kinase activity;GO:0140096//catalytic activity, acting on a protein;GO:0000166//nucleotide binding;GO:0016301//kinase activi…	GO:0044238//primary metabolic process;GO:0009987//cellular process;GO:0006468//protein phosphorylation;GO:0006793//phosphorus metabolic process;GO:0046777//protein autophosphorylation;GO:1901564//organonitrogen compound metabolic process;GO:0019538//protein metabolic process;GO:0043412//macromolecule modification;GO:0071704//organic substance metabolic process;GO:0006807//nitrogen compound metabo…
15	41976954	42142908	ENSCHIG00000024855	parvin alpha [Source:NCBI gene;Acc:102171628]	Cellular Processes	Cellular community - eukaryotes	ko04510//Focal adhesion	GO:0043231//intracellular membrane-bounded organelle;GO:0120025//plasma membrane bounded cell projection;GO:0110165//cellular anatomical entity;GO:0005622//intracellular anatomical structure;GO:0031252//cell leading edge;GO:0043226//organelle;GO:0005886//plasma membrane;GO:0005634//nucleus;GO:0043229//intracellular organelle;GO:0005856//cytoskeleton;GO:0016020//membrane;GO:0043228//non-membrane-b…	GO:0005488//binding;GO:0005515//protein binding;GO:0003779//actin binding;GO:0019207//kinase regulator activity;GO:0004857//enzyme inhibitor activity;GO:0004860//protein kinase inhibitor activity;GO:0019210//kinase inhibitor activity;GO:0008092//cytoskeletal protein binding;GO:0019887//protein kinase regulator activity	GO:0050896//response to stimulus;GO:0001932//regulation of protein phosphorylation;GO:0070925//organelle assembly;GO:0042221//response to chemical;GO:0051674//localization of cell;GO:0048468//cell development;GO:0030031//cell projection assembly;GO:0065009//regulation of molecular function;GO:0032269//negative regulation of cellular protein metabolic process;GO:0030154//cell differentiation;GO:00…
15	67098217	67171716	ENSCHIG00000025523	sestrin 3 [Source:NCBI gene;Acc:102182055]	Organismal Systems; Cellular Processes	Aging;Cell growth and death	ko04211//Longevity regulating pathway;ko04115//p53 signaling pathway	GO:0038201//TOR complex;GO:0043229//intracellular organelle;GO:0005622//intracellular anatomical structure;GO:0043226//organelle;GO:0005737//cytoplasm;GO:0031932//TORC2 complex;GO:0043231//intracellular membrane-bounded organelle;GO:0035859//Seh1-associated complex;GO:0061700//GATOR2 complex;GO:0110165//cellular anatomical entity;GO:0043227//membrane-bounded organelle;GO:0140535//intracellular pr…	-	GO:0048878//chemical homeostasis;GO:0042594//response to starvation;GO:0023052//signaling;GO:1901698//response to nitrogen compound;GO:0010646//regulation of cell communication;GO:0007154//cell communication;GO:0080134//regulation of response to stress;GO:1904262//negative regulation of TORC1 signaling;GO:0070887//cellular response to chemical stimulus;GO:0006950//response to stress;GO:0010243//r…
16	62092847	62105311	ENSCHIG00000025428	glutamate-ammonia ligase [Source:NCBI gene;Acc:102191069]	Cellular Processes; Organismal Systems; Metabolism	Cell growth and death;Nervous system;Amino acid metabolism;Carbohydrate metabolism;Energy metabolism	ko04217//Necroptosis;ko04724//Glutamatergic synapse;ko04727//GABAergic synapse;ko00250//Alanine, aspartate and glutamate metabolism;ko00630//Glyoxylate and dicarboxylate metabolism;ko00220//Arginine biosynthesis;ko00910//Nitrogen metabolism	GO:0016020//membrane;GO:0071944//cell periphery;GO:0043226//organelle;GO:0043227//membrane-bounded organelle;GO:0005739//mitochondrion;GO:0110165//cellular anatomical entity;GO:0005622//intracellular anatomical structure;GO:0005737//cytoplasm;GO:0043231//intracellular membrane-bounded organelle;GO:0043229//intracellular organelle;GO:0005886//plasma membrane	GO:0016879//ligase activity, forming carbon-nitrogen bonds;GO:0005488//binding;GO:0043167//ion binding;GO:0032559//adenyl ribonucleotide binding;GO:0003824//catalytic activity;GO:1901265//nucleoside phosphate binding;GO:0005524//ATP binding;GO:0032553//ribonucleotide binding;GO:0016746//acyltransferase activity;GO:0032555//purine ribonucleotide binding;GO:0016211//ammonia ligase activity;GO:00973…	GO:0008152//metabolic process;GO:0006082//organic acid metabolic process;GO:1901605//alpha-amino acid metabolic process;GO:0048646//anatomical structure formation involved in morphogenesis;GO:0006542//glutamine biosynthetic process;GO:0009084//glutamine family amino acid biosynthetic process;GO:0044260//cellular macromolecule metabolic process;GO:1901566//organonitrogen compound biosynthetic proc…
16	69402658	69415025	ENSCHIG00000012673	TatD DNase domain containing 3 [Source:NCBI gene;Acc:102181703]	-	-	-	-	GO:0003824//catalytic activity;GO:0016787//hydrolase activity;GO:0016788//hydrolase activity, acting on ester bonds	-
16	69413159	69455422	ENSCHIG00000015806	NSL1 component of MIS12 kinetochore complex [Source:NCBI gene;Acc:102182897]	-	-	-	GO:0070013//intracellular organelle lumen;GO:0005634//nucleus;GO:0098687//chromosomal region;GO:0005654//nucleoplasm;GO:0043228//non-membrane-bounded organelle;GO:0016604//nuclear body;GO:0005694//chromosome;GO:0000793//condensed chromosome;GO:0043227//membrane-bounded organelle;GO:0000779//condensed chromosome, centromeric region;GO:0043232//intracellular non-membrane-bounded organelle;GO:011016…	-	GO:0000819//sister chromatid segregation;GO:0000278//mitotic cell cycle;GO:0140014//mitotic nuclear division;GO:0048285//organelle fission;GO:0051276//chromosome organization;GO:0000070//mitotic sister chromatid segregation;GO:0006996//organelle organization;GO:0007059//chromosome segregation;GO:0007049//cell cycle;GO:1903047//mitotic cell cycle process;GO:0098813//nuclear chromosome segregation;…
16	69479807	69479965	ENSCHIG00000008221	-
16	69499002	69514842	ENSCHIG00000019379	basic leucine zipper ATF-like transcription factor 3 [Source:NCBI gene;Acc:102183444]	Human Diseases	Cancer: overview	ko05235//PD-L1 expression and PD-1 checkpoint pathway in cancer	GO:0005730//nucleolus;GO:0005829//cytosol;GO:0043233//organelle lumen;GO:0043231//intracellular membrane-bounded organelle;GO:0043226//organelle;GO:0110165//cellular anatomical entity;GO:0005622//intracellular anatomical structure;GO:0031974//membrane-enclosed lumen;GO:0005737//cytoplasm;GO:0005634//nucleus;GO:0070013//intracellular organelle lumen;GO:0043228//non-membrane-bounded organelle;GO:00…	GO:0140110//transcription regulator activity;GO:1990837//sequence-specific double-stranded DNA binding;GO:0097159//organic cyclic compound binding;GO:0001067//transcription regulatory region nucleic acid binding;GO:0003700//DNA-binding transcription factor activity;GO:0003690//double-stranded DNA binding;GO:0000976//transcription cis-regulatory region binding;GO:0003676//nucleic acid binding;GO:0…	GO:2001141//regulation of RNA biosynthetic process;GO:0048534//hematopoietic or lymphoid organ development;GO:0007275//multicellular organism development;GO:0048513//animal organ development;GO:0009607//response to biotic stimulus;GO:0080090//regulation of primary metabolic process;GO:0009987//cellular process;GO:0051253//negative regulation of RNA metabolic process;GO:0045934//negative regulatio…
17	2509048	2524494	ENSCHIG00000022510	nipsnap homolog 1 [Source:NCBI gene;Acc:102190808]	-	-	-	GO:0005739//mitochondrion;GO:0097060//synaptic membrane;GO:0043229//intracellular organelle;GO:0016020//membrane;GO:0043226//organelle;GO:0110165//cellular anatomical entity;GO:0030054//cell junction;GO:0043231//intracellular membrane-bounded organelle;GO:0005737//cytoplasm;GO:0098590//plasma membrane region;GO:0071944//cell periphery;GO:0045202//synapse;GO:0005886//plasma membrane;GO:0043227//me…	GO:0042165//neurotransmitter binding;GO:0005488//binding	GO:0007600//sensory perception;GO:0032501//multicellular organismal process;GO:0050877//nervous system process;GO:0019233//sensory perception of pain;GO:0003008//system process
17	2525095	2553902	ENSCHIG00000026592	THO complex 5 [Source:NCBI gene;Acc:102186142]	Genetic Information Processing	Translation	ko03013//RNA transport	GO:0005634//nucleus;GO:0043229//intracellular organelle;GO:0043228//non-membrane-bounded organelle;GO:0043231//intracellular membrane-bounded organelle;GO:0000445//THO complex part of transcription export complex;GO:0140513//nuclear protein-containing complex;GO:0005654//nucleoplasm;GO:0031974//membrane-enclosed lumen;GO:0005694//chromosome;GO:0070013//intracellular organelle lumen;GO:0098687//ch…	-	GO:0044417//translocation of molecules into host;GO:0023051//regulation of signaling;GO:0010646//regulation of cell communication;GO:0010468//regulation of gene expression;GO:0044403//biological process involved in symbiotic interaction;GO:1902531//regulation of intracellular signal transduction;GO:0030099//myeloid cell differentiation;GO:0048731//system development;GO:0051649//establishment of l…
17	2562241	2569896	ENSCHIG00000003847	neurofilament heavy [Source:NCBI gene;Acc:102190538]	Human Diseases	Neurodegenerative disease	ko05014//Amyotrophic lateral sclerosis (ALS)	GO:0005856//cytoskeleton;GO:0043228//non-membrane-bounded organelle;GO:0099513//polymeric cytoskeletal fiber;GO:0043226//organelle;GO:0099080//supramolecular complex;GO:0099512//supramolecular fiber;GO:0005882//intermediate filament;GO:0043232//intracellular non-membrane-bounded organelle;GO:0045111//intermediate filament cytoskeleton;GO:0043229//intracellular organelle;GO:0110165//cellular anato…	-	GO:0007275//multicellular organism development;GO:0048468//cell development;GO:0048856//anatomical structure development;GO:0032501//multicellular organismal process;GO:0048666//neuron development;GO:0022008//neurogenesis;GO:0061564//axon development;GO:0009987//cellular process;GO:0071840//cellular component organization or biogenesis;GO:0030030//cell projection organization;GO:0048699//generati…
17	2858650	3000945	ENSCHIG00000011353	zinc and ring finger 3 [Source:NCBI gene;Acc:102188884]	Environmental Information Processing	Signal transduction	ko04310//Wnt signaling pathway	GO:0031226//intrinsic component of plasma membrane;GO:0005886//plasma membrane;GO:0031224//intrinsic component of membrane;GO:0071944//cell periphery;GO:0005887//integral component of plasma membrane;GO:0016020//membrane;GO:0110165//cellular anatomical entity;GO:0016021//integral component of membrane	GO:0004842//ubiquitin-protein transferase activity;GO:0019787//ubiquitin-like protein transferase activity;GO:0005109//frizzled binding;GO:0001664//G protein-coupled receptor binding;GO:0003824//catalytic activity;GO:0005515//protein binding;GO:0016740//transferase activity;GO:0043169//cation binding;GO:0005102//signaling receptor binding;GO:0046872//metal ion binding;GO:0043167//ion binding;GO:0…	GO:2000027//regulation of animal organ morphogenesis;GO:0044265//cellular macromolecule catabolic process;GO:0090090//negative regulation of canonical Wnt signaling pathway;GO:0044248//cellular catabolic process;GO:0010646//regulation of cell communication;GO:0008152//metabolic process;GO:0030163//protein catabolic process;GO:0051603//proteolysis involved in cellular protein catabolic process;GO:…
17	3030120	3035928	ENSCHIG00000006995	-
17	3041885	3049606	ENSCHIG00000023667	X-box binding protein 1 [Source:NCBI gene;Acc:102184460]	Human Diseases; Genetic Information Processing	Neurodegenerative disease;Folding, sorting and degradation;Endocrine and metabolic disease	ko05010//Alzheimer disease;ko05012//Parkinson disease;ko04141//Protein processing in endoplasmic reticulum;ko04932//Non-alcoholic fatty liver disease (NAFLD);ko05017//Spinocerebellar ataxia	-	GO:0140110//transcription regulator activity;GO:0003700//DNA-binding transcription factor activity	GO:0010468//regulation of gene expression;GO:0060255//regulation of macromolecule metabolic process;GO:0006355//regulation of transcription, DNA-templated;GO:0019219//regulation of nucleobase-containing compound metabolic process;GO:0051171//regulation of nitrogen compound metabolic process;GO:0010556//regulation of macromolecule biosynthetic process;GO:0031323//regulation of cellular metabolic p…
17	3052096	3060141	ENSCHIG00000011823	coiled-coil domain containing 117 [Source:NCBI gene;Acc:102188616]	-	-	-	-	-	-
17	3072484	3083578	ENSCHIG00000025855	HscB mitochondrial iron-sulfur cluster cochaperone [Source:NCBI gene;Acc:102188337]	-	-	-	GO:0031981//nuclear lumen;GO:0043226//organelle;GO:0005622//intracellular anatomical structure;GO:0005739//mitochondrion;GO:0005737//cytoplasm;GO:0043233//organelle lumen;GO:0031974//membrane-enclosed lumen;GO:0070013//intracellular organelle lumen;GO:0043229//intracellular organelle;GO:0005634//nucleus;GO:0043231//intracellular membrane-bounded organelle;GO:0110165//cellular anatomical entity;GO…	GO:0098772//molecular function regulator;GO:0030234//enzyme regulator activity;GO:0001671//ATPase activator activity;GO:0008047//enzyme activator activity;GO:0005515//protein binding;GO:0051087//chaperone binding;GO:0042802//identical protein binding;GO:0005488//binding;GO:0060590//ATPase regulator activity;GO:0060589//nucleoside-triphosphatase regulator activity	GO:0043933//protein-containing complex subunit organization;GO:0071704//organic substance metabolic process;GO:0008152//metabolic process;GO:0016226//iron-sulfur cluster assembly;GO:0043170//macromolecule metabolic process;GO:0065009//regulation of molecular function;GO:0044093//positive regulation of molecular function;GO:0051259//protein complex oligomerization;GO:0065003//protein-containing co…
17	3084962	3122504	ENSCHIG00000023583	checkpoint kinase 2 [Source:NCBI gene;Acc:102184180]	Human Diseases; Cellular Processes	Infectious disease: viral;Cell growth and death	ko05166//Human T-cell leukemia virus 1 infection;ko04218//Cellular senescence;ko04110//Cell cycle;ko04115//p53 signaling pathway	GO:0012505//endomembrane system;GO:0005634//nucleus;GO:0031981//nuclear lumen;GO:0043226//organelle;GO:0098687//chromosomal region;GO:0005694//chromosome;GO:0043228//non-membrane-bounded organelle;GO:0043232//intracellular non-membrane-bounded organelle;GO:0031974//membrane-enclosed lumen;GO:0016605//PML body;GO:0110165//cellular anatomical entity;GO:0043231//intracellular membrane-bounded organe…	GO:0003824//catalytic activity;GO:0016301//kinase activity;GO:0042803//protein homodimerization activity;GO:0097159//organic cyclic compound binding;GO:0019900//kinase binding;GO:0036094//small molecule binding;GO:0005524//ATP binding;GO:0046983//protein dimerization activity;GO:0032559//adenyl ribonucleotide binding;GO:0016773//phosphotransferase activity, alcohol group as acceptor;GO:0019901//p…	GO:0044085//cellular component biogenesis;GO:1903508//positive regulation of nucleic acid-templated transcription;GO:0051225//spindle assembly;GO:0006975//DNA damage induced protein phosphorylation;GO:0048523//negative regulation of cellular process;GO:0050821//protein stabilization;GO:0007052//mitotic spindle organization;GO:1901988//negative regulation of cell cycle phase transition;GO:1901360/…
17	3283430	3693567	ENSCHIG00000013988	tetratricopeptide repeat domain 28 [Source:NCBI gene;Acc:102188070]	-	-	-	GO:0110165//cellular anatomical entity;GO:0030496//midbody	GO:0005488//binding;GO:0005515//protein binding;GO:0019900//kinase binding;GO:0019899//enzyme binding	GO:0007346//regulation of mitotic cell cycle;GO:0050789//regulation of biological process;GO:0050794//regulation of cellular process;GO:0051726//regulation of cell cycle;GO:0065007//biological regulation
17	14032406	14041867	ENSCHIG00000016947	replication factor C subunit 5 [Source:NCBI gene;Acc:102184930]	Genetic Information Processing	Replication and repair	ko03420//Nucleotide excision repair;ko03030//DNA replication;ko03430//Mismatch repair	GO:0110165//cellular anatomical entity;GO:0043229//intracellular organelle;GO:0005663//DNA replication factor C complex;GO:0031390//Ctf18 RFC-like complex;GO:0032991//protein-containing complex;GO:0043226//organelle;GO:0043228//non-membrane-bounded organelle;GO:0005657//replication fork;GO:0005622//intracellular anatomical structure;GO:0043232//intracellular non-membrane-bounded organelle;GO:0005…	GO:0032559//adenyl ribonucleotide binding;GO:0032555//purine ribonucleotide binding;GO:0035639//purine ribonucleoside triphosphate binding;GO:0036094//small molecule binding;GO:0005524//ATP binding;GO:0140097//catalytic activity, acting on DNA;GO:0043168//anion binding;GO:0017076//purine nucleotide binding;GO:0019899//enzyme binding;GO:1901363//heterocyclic compound binding;GO:0030554//adenyl nuc…	GO:1901576//organic substance biosynthetic process;GO:1900262//regulation of DNA-directed DNA polymerase activity;GO:2000573//positive regulation of DNA biosynthetic process;GO:0044260//cellular macromolecule metabolic process;GO:0043170//macromolecule metabolic process;GO:0034645//cellular macromolecule biosynthetic process;GO:0009987//cellular process;GO:0071704//organic substance metabolic pro…
17	14043182	14062917	ENSCHIG00000011456	WD repeat and SOCS box containing 2 [Source:NCBI gene;Acc:102185206]	-	-	-	-	GO:0005488//binding;GO:0005515//protein binding	GO:0043170//macromolecule metabolic process;GO:0019538//protein metabolic process;GO:0009987//cellular process;GO:0065007//biological regulation;GO:0006464//cellular protein modification process;GO:0050789//regulation of biological process;GO:0023052//signaling;GO:0051716//cellular response to stimulus;GO:0016567//protein ubiquitination;GO:0044267//cellular protein metabolic process;GO:0006807//n…
17	14068871	14106538	ENSCHIG00000017491	V-set and immunoglobulin domain containing 10 [Source:NCBI gene;Acc:102184459]	-	-	-	GO:0031224//intrinsic component of membrane;GO:0016020//membrane;GO:0110165//cellular anatomical entity;GO:0016021//integral component of membrane	-	-
17	14118502	14118710	ENSCHIG00000005694	-	-	-	-	GO:0043228//non-membrane-bounded organelle;GO:0043229//intracellular organelle;GO:0005840//ribosome;GO:0043232//intracellular non-membrane-bounded organelle;GO:0005622//intracellular anatomical structure;GO:0043226//organelle;GO:0110165//cellular anatomical entity	GO:0003735//structural constituent of ribosome;GO:0005198//structural molecule activity	GO:1901564//organonitrogen compound metabolic process;GO:0034645//cellular macromolecule biosynthetic process;GO:0034641//cellular nitrogen compound metabolic process;GO:0044271//cellular nitrogen compound biosynthetic process;GO:0044249//cellular biosynthetic process;GO:0044237//cellular metabolic process;GO:0006412//translation;GO:0006807//nitrogen compound metabolic process;GO:0019538//protein…
17	14139283	14142990	ENSCHIG00000017044	phosphatidylethanolamine binding protein 1 [Source:NCBI gene;Acc:102183897]	-	-	-	-	-	-
17	14152854	14339599	ENSCHIG00000020285	TAO kinase 3 [Source:NCBI gene;Acc:102182995]	Environmental Information Processing	Signal transduction	ko04010//MAPK signaling pathway	-	GO:0032553//ribonucleotide binding;GO:0036094//small molecule binding;GO:0043168//anion binding;GO:0140096//catalytic activity, acting on a protein;GO:0097367//carbohydrate derivative binding;GO:0004674//protein serine/threonine kinase activity;GO:0030554//adenyl nucleotide binding;GO:0043167//ion binding;GO:0017076//purine nucleotide binding;GO:0032559//adenyl ribonucleotide binding;GO:0016772//…	GO:0070302//regulation of stress-activated protein kinase signaling cascade;GO:0044818//mitotic G2/M transition checkpoint;GO:0031570//DNA integrity checkpoint signaling;GO:0008152//metabolic process;GO:1902750//negative regulation of cell cycle G2/M phase transition;GO:0010562//positive regulation of phosphorus metabolic process;GO:0051726//regulation of cell cycle;GO:0080134//regulation of resp…
17	14343706	14377224	ENSCHIG00000012622	SDS3 homolog, SIN3A corepressor complex component [Source:NCBI gene;Acc:102182994]	-	-	-	GO:0005622//intracellular anatomical structure;GO:0070013//intracellular organelle lumen;GO:0110165//cellular anatomical entity;GO:0043226//organelle;GO:0016604//nuclear body;GO:0043231//intracellular membrane-bounded organelle;GO:0043233//organelle lumen;GO:0005654//nucleoplasm;GO:0031974//membrane-enclosed lumen;GO:0005829//cytosol;GO:0005737//cytoplasm;GO:0043229//intracellular organelle;GO:00…	GO:0003824//catalytic activity;GO:0019213//deacetylase activity;GO:0016811//hydrolase activity, acting on carbon-nitrogen (but not peptide) bonds, in linear amides;GO:0019899//enzyme binding;GO:0140096//catalytic activity, acting on a protein;GO:0016787//hydrolase activity;GO:0004407//histone deacetylase activity;GO:0005515//protein binding;GO:0005488//binding;GO:0016810//hydrolase activity, acti…	GO:0043170//macromolecule metabolic process;GO:0009890//negative regulation of biosynthetic process;GO:1903506//regulation of nucleic acid-templated transcription;GO:0044260//cellular macromolecule metabolic process;GO:0051276//chromosome organization;GO:0043065//positive regulation of apoptotic process;GO:0009892//negative regulation of metabolic process;GO:0006464//cellular protein modification…
17	26509965	26592362	ENSCHIG00000026803	fibrosin like 1 [Source:NCBI gene;Acc:102171639]	-	-	-	-	-	-
17	56276435	56309208	ENSCHIG00000023190	ubiquitin specific peptidase 38 [Source:NCBI gene;Acc:102180414]	-	-	-	-	GO:0140096//catalytic activity, acting on a protein;GO:0008233//peptidase activity;GO:0101005//deubiquitinase activity;GO:0004843//thiol-dependent deubiquitinase;GO:0003824//catalytic activity;GO:0008234//cysteine-type peptidase activity;GO:0008242//omega peptidase activity;GO:0019783//ubiquitin-like protein-specific protease activity;GO:0016787//hydrolase activity	GO:0043412//macromolecule modification;GO:1901564//organonitrogen compound metabolic process;GO:0044265//cellular macromolecule catabolic process;GO:0030163//protein catabolic process;GO:0044257//cellular protein catabolic process;GO:0070647//protein modification by small protein conjugation or removal;GO:0051603//proteolysis involved in cellular protein catabolic process;GO:1901565//organonitrog…
17	56449605	56572672	ENSCHIG00000024669	GRB2 associated binding protein 1 [Source:NCBI gene;Acc:102179970]	Environmental Information Processing; Human Diseases; Organismal Systems	Signal transduction;Cancer: overview;Cancer: specific types;Nervous system;Drug resistance: antineoplastic;Infectious disease: bacterial	ko04014//Ras signaling pathway;ko05205//Proteoglycans in cancer;ko05225//Hepatocellular carcinoma;ko04072//Phospholipase D signaling pathway;ko05226//Gastric cancer;ko04722//Neurotrophin signaling pathway;ko04012//ErbB signaling pathway;ko01521//EGFR tyrosine kinase inhibitor resistance;ko05100//Bacterial invasion of epithelial cells;ko05211//Renal cell carcinoma	GO:0070161//anchoring junction;GO:0110165//cellular anatomical entity;GO:0005911//cell-cell junction;GO:0030054//cell junction	-	GO:0071310//cellular response to organic substance;GO:0051674//localization of cell;GO:0023052//signaling;GO:0007165//signal transduction;GO:0001525//angiogenesis;GO:0038084//vascular endothelial growth factor signaling pathway;GO:0070848//response to growth factor;GO:0090667//cell chemotaxis to vascular endothelial growth factor;GO:0051094//positive regulation of developmental process;GO:0007167…
18	9508634	9586501	ENSCHIG00000006544	c-Maf inducing protein [Source:NCBI gene;Acc:102180070]	-	-	-	GO:0043226//organelle;GO:0005737//cytoplasm;GO:0043231//intracellular membrane-bounded organelle;GO:0043233//organelle lumen;GO:0110165//cellular anatomical entity;GO:0070013//intracellular organelle lumen;GO:0005829//cytosol;GO:0043227//membrane-bounded organelle;GO:0031974//membrane-enclosed lumen;GO:0005654//nucleoplasm;GO:0005622//intracellular anatomical structure;GO:0043229//intracellular o…	-	GO:0001701//in utero embryonic development;GO:0048856//anatomical structure development;GO:0007275//multicellular organism development;GO:0009790//embryo development;GO:0032501//multicellular organismal process;GO:0043009//chordate embryonic development;GO:0032502//developmental process;GO:0009792//embryo development ending in birth or egg hatching
19	18279378	18526212	ENSCHIG00000010629	neurofibromin 1 [Source:NCBI gene;Acc:102183001]	Environmental Information Processing; Human Diseases	Signal transduction;Drug resistance: antineoplastic	ko04010//MAPK signaling pathway;ko04014//Ras signaling pathway;ko01521//EGFR tyrosine kinase inhibitor resistance	GO:0036477//somatodendritic compartment;GO:0120025//plasma membrane bounded cell projection;GO:0043005//neuron projection;GO:0097447//dendritic tree;GO:0110165//cellular anatomical entity;GO:0042995//cell projection;GO:0030425//dendrite;GO:0030424//axon	GO:0030234//enzyme regulator activity;GO:0008289//lipid binding;GO:0098772//molecular function regulator;GO:0031210//phosphatidylcholine binding;GO:0008047//enzyme activator activity;GO:0008429//phosphatidylethanolamine binding;GO:0030695//GTPase regulator activity;GO:0005096//GTPase activator activity;GO:0043167//ion binding;GO:0060589//nucleoside-triphosphatase regulator activity;GO:0043169//ca…	GO:0040013//negative regulation of locomotion;GO:0030336//negative regulation of cell migration;GO:0043087//regulation of GTPase activity;GO:0010632//regulation of epithelial cell migration;GO:0050877//nervous system process;GO:0001936//regulation of endothelial cell proliferation;GO:0009968//negative regulation of signal transduction;GO:2000026//regulation of multicellular organismal development…
19	21107560	21127442	ENSCHIG00000003163	solute carrier family 6 member 4 [Source:NCBI gene;Acc:102172383]	Organismal Systems	Nervous system	ko04726//Serotonergic synapse;ko04721//Synaptic vesicle cycle	GO:0098857//membrane microdomain;GO:0005886//plasma membrane;GO:0030054//cell junction;GO:0005887//integral component of plasma membrane;GO:0071944//cell periphery;GO:0016021//integral component of membrane;GO:0016020//membrane;GO:0110165//cellular anatomical entity;GO:0012505//endomembrane system;GO:0031226//intrinsic component of plasma membrane;GO:0070161//anchoring junction;GO:0031224//intrin…	GO:0005335//serotonin:sodium symporter activity;GO:0015378//sodium:chloride symporter activity;GO:1901618//organic hydroxy compound transmembrane transporter activity;GO:0050998//nitric-oxide synthase binding;GO:0046873//metal ion transmembrane transporter activity;GO:0022853//active ion transmembrane transporter activity;GO:0008509//anion transmembrane transporter activity;GO:0022890//inorganic …	GO:0032502//developmental process;GO:0019222//regulation of metabolic process;GO:0007610//behavior;GO:0009887//animal organ morphogenesis;GO:0007417//central nervous system development;GO:0050896//response to stimulus;GO:0051716//cellular response to stimulus;GO:0010628//positive regulation of gene expression;GO:0015844//monoamine transport;GO:0032501//multicellular organismal process;GO:0071705/…
19	21151476	21192813	ENSCHIG00000008496	bleomycin hydrolase [Source:NCBI gene;Acc:102172384]	-	-	-	GO:0005737//cytoplasm;GO:0005622//intracellular anatomical structure;GO:0110165//cellular anatomical entity	GO:0008233//peptidase activity;GO:0008238//exopeptidase activity;GO:0005488//binding;GO:0042802//identical protein binding;GO:0004177//aminopeptidase activity;GO:0140096//catalytic activity, acting on a protein;GO:0016787//hydrolase activity;GO:0003824//catalytic activity;GO:0008234//cysteine-type peptidase activity;GO:0004197//cysteine-type endopeptidase activity;GO:0004175//endopeptidase activi…	GO:0042221//response to chemical;GO:0006508//proteolysis;GO:1901564//organonitrogen compound metabolic process;GO:0044238//primary metabolic process;GO:0006807//nitrogen compound metabolic process;GO:0050896//response to stimulus;GO:0043170//macromolecule metabolic process;GO:0042493//response to drug;GO:0019538//protein metabolic process;GO:0009636//response to toxic substance;GO:0071704//organi…
19	27022567	27029946	ENSCHIG00000000561	TNF superfamily member 12 [Source:NCBI gene;Acc:102191371]	Environmental Information Processing	Signaling molecules and interaction	ko04060//Cytokine-cytokine receptor interaction	GO:0016021//integral component of membrane;GO:0031224//intrinsic component of membrane;GO:0110165//cellular anatomical entity;GO:0016020//membrane;GO:0005576//extracellular region;GO:0005737//cytoplasm;GO:0005622//intracellular anatomical structure;GO:0048471//perinuclear region of cytoplasm	GO:0005102//signaling receptor binding;GO:0005164//tumor necrosis factor receptor binding;GO:0005515//protein binding;GO:0032813//tumor necrosis factor receptor superfamily binding;GO:0005126//cytokine receptor binding;GO:0005488//binding	GO:0006915//apoptotic process;GO:0050794//regulation of cellular process;GO:0080090//regulation of primary metabolic process;GO:0051716//cellular response to stimulus;GO:0010941//regulation of cell death;GO:0051246//regulation of protein metabolic process;GO:0010646//regulation of cell communication;GO:0051247//positive regulation of protein metabolic process;GO:0009967//positive regulation of si…
19	27031650	27033491	ENSCHIG00000019003	TNF superfamily member 13 [Source:NCBI gene;Acc:100860886]	Environmental Information Processing; Human Diseases; Organismal Systems	Signaling molecules and interaction;Immune disease;Immune system	ko04060//Cytokine-cytokine receptor interaction;ko05323//Rheumatoid arthritis;ko04672//Intestinal immune network for IgA production	GO:0031224//intrinsic component of membrane;GO:0005576//extracellular region;GO:0005615//extracellular space;GO:0005737//cytoplasm;GO:0005622//intracellular anatomical structure;GO:0110165//cellular anatomical entity;GO:0016021//integral component of membrane;GO:0016020//membrane	GO:0005515//protein binding;GO:0005126//cytokine receptor binding;GO:0005102//signaling receptor binding;GO:0048018//receptor ligand activity;GO:0005488//binding;GO:0005125//cytokine activity;GO:0030546//signaling receptor activator activity;GO:0032813//tumor necrosis factor receptor superfamily binding;GO:0005164//tumor necrosis factor receptor binding	GO:0002708//positive regulation of lymphocyte mediated immunity;GO:0080090//regulation of primary metabolic process;GO:0002824//positive regulation of adaptive immune response based on somatic recombination of immune receptors built from immunoglobulin superfamily domains;GO:0002694//regulation of leukocyte activation;GO:0050867//positive regulation of cell activation;GO:0002637//regulation of im…
19	27036049	27044939	ENSCHIG00000013302	SUMO specific peptidase 3 [Source:NCBI gene;Acc:102189341]	-	-	-	GO:0043226//organelle;GO:0043229//intracellular organelle;GO:0034708//methyltransferase complex;GO:0043232//intracellular non-membrane-bounded organelle;GO:0031981//nuclear lumen;GO:0005730//nucleolus;GO:0035097//histone methyltransferase complex;GO:0043228//non-membrane-bounded organelle;GO:0110165//cellular anatomical entity;GO:0032991//protein-containing complex;GO:1990234//transferase complex…	GO:0008242//omega peptidase activity;GO:0003824//catalytic activity;GO:0004843//thiol-dependent deubiquitinase;GO:0008233//peptidase activity;GO:0140096//catalytic activity, acting on a protein;GO:0019783//ubiquitin-like protein-specific protease activity;GO:0008234//cysteine-type peptidase activity;GO:0101005//deubiquitinase activity;GO:0016787//hydrolase activity	GO:0018193//peptidyl-amino acid modification;GO:0006807//nitrogen compound metabolic process;GO:0044238//primary metabolic process;GO:0043170//macromolecule metabolic process;GO:0070646//protein modification by small protein removal;GO:0070647//protein modification by small protein conjugation or removal;GO:0044237//cellular metabolic process;GO:0009987//cellular process;GO:0043412//macromolecule…
19	27044917	27052117	ENSCHIG00000022153	eukaryotic translation initiation factor 4A1 [Source:NCBI gene;Acc:102190453]	Genetic Information Processing	Translation	ko03013//RNA transport	GO:0005737//cytoplasm;GO:0005622//intracellular anatomical structure;GO:0110165//cellular anatomical entity	GO:0043168//anion binding;GO:0097159//organic cyclic compound binding;GO:0003676//nucleic acid binding;GO:0032559//adenyl ribonucleotide binding;GO:0004386//helicase activity;GO:0016787//hydrolase activity;GO:0003824//catalytic activity;GO:0016887//ATPase;GO:0005524//ATP binding;GO:0032553//ribonucleotide binding;GO:0003724//RNA helicase activity;GO:0035639//purine ribonucleoside triphosphate bin…	-
19	27046972	27047106	ENSCHIG00000003599	-
19	27047826	27047970	ENSCHIG00000006540	-
19	27048760	27048900	ENSCHIG00000004061	-
19	27048898	27053282	ENSCHIG00000023275	CD68 molecule [Source:NCBI gene;Acc:102189793]	Cellular Processes	Transport and catabolism	ko04142//Lysosome	GO:0110165//cellular anatomical entity;GO:0043229//intracellular organelle;GO:0005622//intracellular anatomical structure;GO:0043227//membrane-bounded organelle;GO:0016021//integral component of membrane;GO:0098852//lytic vacuole membrane;GO:0005737//cytoplasm;GO:0005765//lysosomal membrane;GO:0005773//vacuole;GO:0000323//lytic vacuole;GO:0005774//vacuolar membrane;GO:0005764//lysosome;GO:0043231…	-	-
19	27049878	27050021	ENSCHIG00000008722	-
19	27055203	27057983	ENSCHIG00000019131	mannose-P-dolichol utilization defect 1 [Source:NCBI gene;Acc:102191171]	-	-	-	GO:0031224//intrinsic component of membrane;GO:0016021//integral component of membrane;GO:0016020//membrane;GO:0110165//cellular anatomical entity	-	GO:0009987//cellular process;GO:0070085//glycosylation;GO:1901564//organonitrogen compound metabolic process;GO:0043413//macromolecule glycosylation;GO:0006488//dolichol-linked oligosaccharide biosynthetic process;GO:0009059//macromolecule biosynthetic process;GO:0019538//protein metabolic process;GO:0044249//cellular biosynthetic process;GO:1901576//organic substance biosynthetic process;GO:0071…
19	27058791	27060151	ENSCHIG00000023104	SRY-box transcription factor 15 [Source:NCBI gene;Acc:102190907]	-	-	-	GO:0043226//organelle;GO:0005622//intracellular anatomical structure;GO:0005667//transcription regulator complex;GO:0043229//intracellular organelle;GO:0005737//cytoplasm;GO:0005634//nucleus;GO:0110165//cellular anatomical entity;GO:0032991//protein-containing complex;GO:0043231//intracellular membrane-bounded organelle;GO:0043227//membrane-bounded organelle	GO:0000978//RNA polymerase II cis-regulatory region sequence-specific DNA binding;GO:0005488//binding;GO:0003682//chromatin binding;GO:1901363//heterocyclic compound binding;GO:0003700//DNA-binding transcription factor activity;GO:0000981//DNA-binding transcription factor activity, RNA polymerase II-specific;GO:1990837//sequence-specific double-stranded DNA binding;GO:0000976//transcription cis-r…	GO:0000003//reproduction;GO:0043416//regulation of skeletal muscle tissue regeneration;GO:0031324//negative regulation of cellular metabolic process;GO:0003006//developmental process involved in reproduction;GO:0048635//negative regulation of muscle organ development;GO:0031326//regulation of cellular biosynthetic process;GO:0051254//positive regulation of RNA metabolic process;GO:1902679//negati…
19	27062218	27074796	ENSCHIG00000004007	FMR1 autosomal homolog 2 [Source:NCBI gene;Acc:102191457]	Genetic Information Processing	Translation	ko03013//RNA transport	GO:0005622//intracellular anatomical structure;GO:0005829//cytosol;GO:0005737//cytoplasm;GO:0110165//cellular anatomical entity	GO:1901363//heterocyclic compound binding;GO:0003723//RNA binding;GO:0042802//identical protein binding;GO:0003729//mRNA binding;GO:0005488//binding;GO:0003676//nucleic acid binding;GO:0046982//protein heterodimerization activity;GO:0042803//protein homodimerization activity;GO:0005515//protein binding;GO:0046983//protein dimerization activity;GO:0097159//organic cyclic compound binding	GO:0050794//regulation of cellular process;GO:0050789//regulation of biological process;GO:0010468//regulation of gene expression;GO:0010556//regulation of macromolecule biosynthetic process;GO:0019222//regulation of metabolic process;GO:0009889//regulation of biosynthetic process;GO:0080090//regulation of primary metabolic process;GO:2000112//regulation of cellular macromolecule biosynthetic pro…
19	27081545	27092807	ENSCHIG00000019887	sex hormone binding globulin [Source:NCBI gene;Acc:102191733]	-	-	-	-	-	-
19	27082936	27084099	ENSCHIG00000008642	spermidine/spermine N1-acetyltransferase family member 2 [Source:NCBI gene;Acc:102169129]	Metabolism; Cellular Processes	Amino acid metabolism;Cell growth and death	ko00330//Arginine and proline metabolism;ko04216//Ferroptosis	-	GO:0016407//acetyltransferase activity;GO:0042802//identical protein binding;GO:0016747//acyltransferase activity, transferring groups other than amino-acyl groups;GO:0005515//protein binding;GO:0008080//N-acetyltransferase activity;GO:0016740//transferase activity;GO:0003824//catalytic activity;GO:0005488//binding;GO:0016746//acyltransferase activity;GO:0016410//N-acyltransferase activity;GO:000…	GO:0044106//cellular amine metabolic process;GO:0009445//putrescine metabolic process;GO:1901564//organonitrogen compound metabolic process;GO:0032919//spermine acetylation;GO:0032917//polyamine acetylation;GO:0008215//spermine metabolic process;GO:0009987//cellular process;GO:0008152//metabolic process;GO:0009308//amine metabolic process;GO:0008216//spermidine metabolic process;GO:0044237//cellu…
19	34597281	34688921	ENSCHIG00000016471	myosin phosphatase Rho interacting protein [Source:NCBI gene;Acc:102184657]	-	-	-	-	-	-
19	42296545	42300516	ENSCHIG00000016634	PSMC3 interacting protein [Source:NCBI gene;Acc:100861043]	-	-	-	GO:0043231//intracellular membrane-bounded organelle;GO:0043233//organelle lumen;GO:0005622//intracellular anatomical structure;GO:0070013//intracellular organelle lumen;GO:0005654//nucleoplasm;GO:0031981//nuclear lumen;GO:0043229//intracellular organelle;GO:0043226//organelle;GO:0031974//membrane-enclosed lumen;GO:0043227//membrane-bounded organelle;GO:0005634//nucleus;GO:0110165//cellular anato…	GO:0003713//transcription coactivator activity;GO:0140110//transcription regulator activity;GO:0030374//nuclear receptor coactivator activity;GO:0003712//transcription coregulator activity	GO:0046483//heterocycle metabolic process;GO:0051173//positive regulation of nitrogen compound metabolic process;GO:0045935//positive regulation of nucleobase-containing compound metabolic process;GO:0048522//positive regulation of cellular process;GO:0048518//positive regulation of biological process;GO:0080090//regulation of primary metabolic process;GO:1903508//positive regulation of nucleic a…
19	42303398	42322409	ENSCHIG00000021347	reticulophagy regulator family member 3 [Source:NCBI gene;Acc:102188351]	-	-	-	GO:0031224//intrinsic component of membrane;GO:0016021//integral component of membrane;GO:0032991//protein-containing complex;GO:0016020//membrane;GO:0110165//cellular anatomical entity	-	GO:0022411//cellular component disassembly;GO:1903008//organelle disassembly;GO:0051128//regulation of cellular component organization;GO:0006914//autophagy;GO:0061709//reticulophagy;GO:0031344//regulation of cell projection organization;GO:0031346//positive regulation of cell projection organization;GO:0051130//positive regulation of cellular component organization;GO:0016236//macroautophagy;GO:…
19	42322829	42327249	ENSCHIG00000023630	tubulin gamma 1 [Source:NCBI gene;Acc:102183453]	Human Diseases	Infectious disease: viral	ko05165//Human papillomavirus infection	GO:0031252//cell leading edge;GO:0042995//cell projection;GO:0043232//intracellular non-membrane-bounded organelle;GO:0070013//intracellular organelle lumen;GO:0005737//cytoplasm;GO:0120025//plasma membrane bounded cell projection;GO:0015630//microtubule cytoskeleton;GO:0000794//condensed nuclear chromosome;GO:0000930//gamma-tubulin complex;GO:0097730//non-motile cilium;GO:0005694//chromosome;GO:…	GO:0005525//GTP binding;GO:0005515//protein binding;GO:0016818//hydrolase activity, acting on acid anhydrides, in phosphorus-containing anhydrides;GO:0016462//pyrophosphatase activity;GO:0017076//purine nucleotide binding;GO:1901363//heterocyclic compound binding;GO:0017111//nucleoside-triphosphatase activity;GO:0042802//identical protein binding;GO:0043167//ion binding;GO:0003924//GTPase activit…	GO:0097435//supramolecular fiber organization;GO:0007010//cytoskeleton organization;GO:0022607//cellular component assembly;GO:0007017//microtubule-based process;GO:0051258//protein polymerization;GO:0051321//meiotic cell cycle;GO:0022414//reproductive process;GO:0007020//microtubule nucleation;GO:0009987//cellular process;GO:0007049//cell cycle;GO:0071840//cellular component organization or biog…
19	42368019	42373072	ENSCHIG00000017871	tubulin gamma-2 chain [Source:NCBI gene;Acc:102188627]	Human Diseases	Infectious disease: viral	ko05165//Human papillomavirus infection	GO:0005876//spindle microtubule;GO:0110165//cellular anatomical entity;GO:0099080//supramolecular complex;GO:0099081//supramolecular polymer;GO:0015630//microtubule cytoskeleton;GO:0032991//protein-containing complex;GO:0099512//supramolecular fiber;GO:0000930//gamma-tubulin complex;GO:0000242//pericentriolar material;GO:0043232//intracellular non-membrane-bounded organelle;GO:0005737//cytoplasm;…	GO:0005525//GTP binding;GO:0035639//purine ribonucleoside triphosphate binding;GO:0016817//hydrolase activity, acting on acid anhydrides;GO:0032561//guanyl ribonucleotide binding;GO:0032553//ribonucleotide binding;GO:0032555//purine ribonucleotide binding;GO:0003924//GTPase activity;GO:0016462//pyrophosphatase activity;GO:0017076//purine nucleotide binding;GO:0005488//binding;GO:0097159//organic …	GO:0034622//cellular protein-containing complex assembly;GO:0031109//microtubule polymerization or depolymerization;GO:0097435//supramolecular fiber organization;GO:0065003//protein-containing complex assembly;GO:0007017//microtubule-based process;GO:0007010//cytoskeleton organization;GO:0022607//cellular component assembly;GO:0007020//microtubule nucleation;GO:0031122//cytoplasmic microtubule or…
19	42374377	42382524	ENSCHIG00000009375	pleckstrin homology, MyTH4 and FERM domain containing H3 [Source:NCBI gene;Acc:102183725]	-	-	-	GO:0005856//cytoskeleton;GO:0110165//cellular anatomical entity;GO:0043229//intracellular organelle;GO:0043232//intracellular non-membrane-bounded organelle;GO:0005622//intracellular anatomical structure;GO:0043228//non-membrane-bounded organelle;GO:0043226//organelle	-	GO:0050789//regulation of biological process;GO:0051716//cellular response to stimulus;GO:0050896//response to stimulus;GO:0065007//biological regulation;GO:0007154//cell communication;GO:0050794//regulation of cellular process;GO:0009987//cellular process;GO:0023052//signaling;GO:0007165//signal transduction
19	42385125	42387074	ENSCHIG00000006150	C-C motif chemokine receptor 10 [Source:NCBI gene;Acc:102184001]	Environmental Information Processing; Organismal Systems	Signaling molecules and interaction;Immune system	ko04060//Cytokine-cytokine receptor interaction;ko04062//Chemokine signaling pathway;ko04061//Viral protein interaction with cytokine and cytokine receptor;ko04672//Intestinal immune network for IgA production	GO:0043229//intracellular organelle;GO:0005783//endoplasmic reticulum;GO:0016021//integral component of membrane;GO:0009986//cell surface;GO:0043227//membrane-bounded organelle;GO:0016020//membrane;GO:0031224//intrinsic component of membrane;GO:0012505//endomembrane system;GO:0005622//intracellular anatomical structure;GO:0043226//organelle;GO:0110165//cellular anatomical entity;GO:0005737//cytop…	GO:0004888//transmembrane signaling receptor activity;GO:0016493//C-C chemokine receptor activity;GO:0038023//signaling receptor activity;GO:0140375//immune receptor activity;GO:0001653//peptide receptor activity;GO:0004950//chemokine receptor activity;GO:0001637//G protein-coupled chemoattractant receptor activity;GO:0008528//G protein-coupled peptide receptor activity;GO:0004896//cytokine recep…	GO:0050789//regulation of biological process;GO:0055082//cellular chemical homeostasis;GO:0048878//chemical homeostasis;GO:0098771//inorganic ion homeostasis;GO:0071310//cellular response to organic substance;GO:0019725//cellular homeostasis;GO:0071345//cellular response to cytokine stimulus;GO:0010033//response to organic substance;GO:0051480//regulation of cytosolic calcium ion concentration;GO…
19	42387947	42401295	ENSCHIG00000021718	contactin associated protein 1 [Source:NCBI gene;Acc:102189067]	Environmental Information Processing	Signaling molecules and interaction	ko04514//Cell adhesion molecules (CAMs)	GO:0005918//septate junction;GO:0030424//axon;GO:0031224//intrinsic component of membrane;GO:0043296//apical junction complex;GO:0033010//paranodal junction;GO:0043005//neuron projection;GO:0042995//cell projection;GO:0016020//membrane;GO:0044304//main axon;GO:0033270//paranode region of axon;GO:0005911//cell-cell junction;GO:0070160//tight junction;GO:0120025//plasma membrane bounded cell projec…	-	GO:0030030//cell projection organization;GO:0034329//cell junction assembly;GO:0098870//action potential propagation;GO:0071840//cellular component organization or biogenesis;GO:0032291//axon ensheathment in central nervous system;GO:0050877//nervous system process;GO:0048699//generation of neurons;GO:0030182//neuron differentiation;GO:0048709//oligodendrocyte differentiation;GO:0033036//macromol…
19	43053001	43080974	ENSCHIG00000009291	DEAH-box helicase 8 [Source:NCBI gene;Acc:102175614]	Genetic Information Processing	Transcription	ko03040//Spliceosome	GO:0110165//cellular anatomical entity;GO:0016604//nuclear body;GO:0043233//organelle lumen;GO:0070013//intracellular organelle lumen;GO:0005684//U2-type spliceosomal complex;GO:0005654//nucleoplasm;GO:0005622//intracellular anatomical structure;GO:0031974//membrane-enclosed lumen;GO:0071007//U2-type catalytic step 2 spliceosome;GO:0140513//nuclear protein-containing complex;GO:1902494//catalytic…	GO:1901363//heterocyclic compound binding;GO:0005488//binding;GO:0032559//adenyl ribonucleotide binding;GO:0004386//helicase activity;GO:0097367//carbohydrate derivative binding;GO:0140098//catalytic activity, acting on RNA;GO:0008094//ATPase, acting on DNA;GO:0036094//small molecule binding;GO:0043167//ion binding;GO:0003824//catalytic activity;GO:0043168//anion binding;GO:0140097//catalytic act…	GO:0071704//organic substance metabolic process;GO:0034641//cellular nitrogen compound metabolic process;GO:0006397//mRNA processing;GO:0000375//RNA splicing, via transesterification reactions;GO:0010467//gene expression;GO:0008152//metabolic process;GO:0090304//nucleic acid metabolic process;GO:0043170//macromolecule metabolic process;GO:0046483//heterocycle metabolic process;GO:0006396//RNA pro…
19	43085390	43099399	ENSCHIG00000023037	ETS variant transcription factor 4 [Source:NCBI gene;Acc:102175893]	Human Diseases	Cancer: overview	ko05202//Transcriptional misregulation in cancer	GO:0043229//intracellular organelle;GO:0070013//intracellular organelle lumen;GO:0031974//membrane-enclosed lumen;GO:0005634//nucleus;GO:0043228//non-membrane-bounded organelle;GO:0005730//nucleolus;GO:0043233//organelle lumen;GO:0005622//intracellular anatomical structure;GO:0043232//intracellular non-membrane-bounded organelle;GO:0031981//nuclear lumen;GO:0043231//intracellular membrane-bounded…	GO:0003700//DNA-binding transcription factor activity;GO:0000978//RNA polymerase II cis-regulatory region sequence-specific DNA binding;GO:0001067//transcription regulatory region nucleic acid binding;GO:0000987//cis-regulatory region sequence-specific DNA binding;GO:0000976//transcription cis-regulatory region binding;GO:1990837//sequence-specific double-stranded DNA binding;GO:0000981//DNA-bind…	GO:0045597//positive regulation of cell differentiation;GO:0031328//positive regulation of cellular biosynthetic process;GO:0051171//regulation of nitrogen compound metabolic process;GO:0010557//positive regulation of macromolecule biosynthetic process;GO:0045618//positive regulation of keratinocyte differentiation;GO:0045595//regulation of cell differentiation;GO:0045893//positive regulation of …
19	45645775	45768984	ENSCHIG00000023974	KAT8 regulatory NSL complex subunit 1 [Source:NCBI gene;Acc:102168482]	-	-	-	GO:0034708//methyltransferase complex;GO:0043227//membrane-bounded organelle;GO:0035097//histone methyltransferase complex;GO:0005654//nucleoplasm;GO:0032991//protein-containing complex;GO:0043229//intracellular organelle;GO:1902493//acetyltransferase complex;GO:0031974//membrane-enclosed lumen;GO:0000123//histone acetyltransferase complex;GO:0043233//organelle lumen;GO:0044665//MLL1/2 complex;GO…	-	GO:0016569//covalent chromatin modification;GO:0043412//macromolecule modification;GO:0006996//organelle organization;GO:0043982//histone H4-K8 acetylation;GO:0006473//protein acetylation;GO:1901564//organonitrogen compound metabolic process;GO:0016573//histone acetylation;GO:0071840//cellular component organization or biogenesis;GO:0018205//peptidyl-lysine modification;GO:0044238//primary metabo…
19	45834798	45874152	ENSCHIG00000019893	cell division cycle 27 [Source:NCBI gene;Acc:102170548]	Human Diseases; Genetic Information Processing; Cellular Processes; Organismal Systems	Infectious disease: viral;Folding, sorting and degradation;Cell growth and death;Endocrine system	ko05166//Human T-cell leukemia virus 1 infection;ko04120//Ubiquitin mediated proteolysis;ko04110//Cell cycle;ko04114//Oocyte meiosis;ko04914//Progesterone-mediated oocyte maturation	GO:0005815//microtubule organizing center;GO:0005819//spindle;GO:0043231//intracellular membrane-bounded organelle;GO:0043226//organelle;GO:0015630//microtubule cytoskeleton;GO:0000151//ubiquitin ligase complex;GO:0005813//centrosome;GO:0005856//cytoskeleton;GO:0031981//nuclear lumen;GO:0140535//intracellular protein-containing complex;GO:0005622//intracellular anatomical structure;GO:1902494//ca…	GO:0019902//phosphatase binding;GO:0005515//protein binding;GO:0005488//binding;GO:0019903//protein phosphatase binding;GO:0019899//enzyme binding	GO:0044237//cellular metabolic process;GO:0033045//regulation of sister chromatid segregation;GO:0032446//protein modification by small protein conjugation;GO:0009987//cellular process;GO:0036211//protein modification process;GO:0016567//protein ubiquitination;GO:0070979//protein K11-linked ubiquitination;GO:0051726//regulation of cell cycle;GO:0008152//metabolic process;GO:0007091//metaphase/ana…
19	53214060	53224817	ENSCHIG00000023556	transmembrane channel like 8 [Source:NCBI gene;Acc:102188531]	-	-	-	GO:0031967//organelle envelope;GO:0043226//organelle;GO:0005634//nucleus;GO:0012505//endomembrane system;GO:0005886//plasma membrane;GO:0071944//cell periphery;GO:0005887//integral component of plasma membrane;GO:0031975//envelope;GO:0005794//Golgi apparatus;GO:0016020//membrane;GO:0031090//organelle membrane;GO:0043231//intracellular membrane-bounded organelle;GO:0005635//nuclear envelope;GO:003…	GO:0005488//binding;GO:0019955//cytokine binding;GO:0043120//tumor necrosis factor binding;GO:0140313//molecular sequestering activity;GO:0005515//protein binding;GO:0140311//protein sequestering activity	GO:0023051//regulation of signaling;GO:0055065//metal ion homeostasis;GO:0048878//chemical homeostasis;GO:0051100//negative regulation of binding;GO:2001236//regulation of extrinsic apoptotic signaling pathway;GO:0032091//negative regulation of protein binding;GO:0044087//regulation of cellular component biogenesis;GO:0009966//regulation of signal transduction;GO:0050789//regulation of biological…
19	53230037	53243603	ENSCHIG00000015724	transmembrane channel like 6 [Source:NCBI gene;Acc:102188799]	-	-	-	GO:0005783//endoplasmic reticulum;GO:0005794//Golgi apparatus;GO:0005634//nucleus;GO:0043231//intracellular membrane-bounded organelle;GO:0005886//plasma membrane;GO:0031090//organelle membrane;GO:0043229//intracellular organelle;GO:0016020//membrane;GO:0043227//membrane-bounded organelle;GO:0043226//organelle;GO:0031967//organelle envelope;GO:0031226//intrinsic component of plasma membrane;GO:00…	-	-
19	53252677	53304898	ENSCHIG00000026004	trinucleotide repeat containing adaptor 6C [Source:NCBI gene;Acc:102189069]	-	-	-	-	GO:0005515//protein binding;GO:0005488//binding;GO:1901363//heterocyclic compound binding;GO:0003676//nucleic acid binding;GO:0097159//organic cyclic compound binding	GO:0031331//positive regulation of cellular catabolic process;GO:0031324//negative regulation of cellular metabolic process;GO:0010558//negative regulation of macromolecule biosynthetic process;GO:0040033//negative regulation of translation, ncRNA-mediated;GO:0048522//positive regulation of cellular process;GO:0051171//regulation of nitrogen compound metabolic process;GO:0010629//negative regulat…
[truncated: 143 more rows]

## Sheet: Selection signatures in Others
Chrom	Start	End	GeneID	Description	KEGG_A_class	KEGG_B_class	Pathway	GO Component	GO Function	GO Process
1	46658639	46706371	ENSCHIG00000006475	zona pellucida like domain containing 1 [Source:NCBI gene;Acc:102186720]	-	-	-	GO:0016021//integral component of membrane;GO:0031224//intrinsic component of membrane;GO:0110165//cellular anatomical entity;GO:0016020//membrane	-	-
[truncated: 174 more rows]

## Sheet: Selection signatures in Boer
Chrom	Start	End	GeneID	Description	KEGG_A_class	KEGG_B_class	Pathway	GO Component	GO Function	GO Process
[truncated: 350 more rows]
